# Supplementary material for: Adam13 interacts with large protein complexes to regulate histone modification and gene expression
Source: Front Cell Dev Biol. 2026 May 7;14:1824619. doi: 10.3389/fcell.2026.1824619 (PMC13189808; doi:10.3389/fcell.2026.1824619)
Supplement: Supplementary file 5 [file Table1.xlsx]

## Sheet: DEGHUMAN
symbol	baseMean	log2FoldChange	lfcSE	stat	pvalue	padj
EEF1A1O	179258	-0.405226	0.128081	-3.16383	0.00155709	0.0154562
C3	102887	-0.703143	0.227242	-3.09424	0.00197315	0.0185096
SRSF2	88411.5	-0.52832	0.13657	-3.86849	0.00010951	0.00216703
COX3	79501	0.501513	0.152663	3.28511	0.00101943	0.0113264
COX2	74942.8	0.516012	0.138681	3.72085	0.000198554	0.00337668
XB22065621	74197.3	-0.448631	0.151127	-2.96857	0.00299189	0.0251612
GLUL	70457.1	-0.360784	0.131328	-2.7472	0.00601056	0.0404763
SMARCC1	50220.1	0.377227	0.114363	3.2985	0.000972015	0.0109799
LOC121393064	50731	-0.858475	0.195706	-4.38655	1.15162e-05	0.000385254
PTMA	43395.4	-0.647477	0.15771	-4.1055	4.03445e-05	0.00101575
ND5	37946.4	0.654569	0.145922	4.48575	7.26581e-06	0.000266356
SRRT	38342.6	-0.33762	0.124483	-2.71217	0.00668444	0.0437507
HNRNPH3	37655.5	-0.548729	0.136452	-4.02141	5.78505e-05	0.00129805
UBA1	36074	-0.328104	0.119714	-2.74073	0.00613031	0.0410251
EIF4G2	35190.2	0.627168	0.175038	3.58305	0.000339611	0.00505895
DDX3X	33816.6	-0.573179	0.115529	-4.96134	7.00075e-07	4.09557e-05
ATP6	31042	0.616973	0.148012	4.1684	3.06739e-05	0.000827989
FUBP1	31384.9	-0.655324	0.137625	-4.76165	1.92019e-06	9.30483e-05
LMNB1	28993.7	-0.373326	0.138953	-2.68671	0.00721606	0.046215
LOC108716102	26664.5	-0.72848	0.177792	-4.09737	4.17871e-05	0.00104067
TARDBP	25881.3	-0.386722	0.129881	-2.97751	0.00290597	0.0245769
RANBP1	24572.9	0.357256	0.131441	2.718	0.00656774	0.0432494
ND4	23083.7	0.579516	0.125676	4.61118	4.00392e-06	0.000166447
HNRNPH1	22772.2	-0.759224	0.141004	-5.38441	7.26832e-08	6.25308e-06
RBM4B	22536.2	-0.359355	0.112567	-3.19237	0.00141108	0.0144045
AHNAK	22685.5	-1.1239	0.252776	-4.44622	8.73956e-06	0.000308338
SNRNP70	22438.9	-0.474139	0.148028	-3.20303	0.00135988	0.0140062
LOC108708224	21386.1	-0.588653	0.190939	-3.08295	0.00204963	0.0189726
SRSF10	20841.1	0.488341	0.132949	3.67315	0.000239582	0.00387938
FZD7	20596.6	-0.452619	0.140551	-3.22032	0.00128048	0.0134204
LOC100653508	20545.9	-0.683738	0.168021	-4.06937	4.71401e-05	0.00113531
LOC108709846	20105.9	0.415837	0.118059	3.52228	0.000427848	0.00600631
SLC27A3	20415.9	-0.823263	0.177159	-4.64703	3.3675e-06	0.000144552
FOXD3	20217.8	-0.534258	0.177473	-3.01036	0.00260938	0.0226917
MTDH	19332.5	0.408191	0.15406	2.64956	0.00805958	0.0499647
ATP8	19033.5	0.729788	0.147985	4.93152	8.15934e-07	4.58977e-05
ND2	18998.9	0.54804	0.123303	4.44465	8.8037e-06	0.000309921
UBTF	18276.8	0.371966	0.106282	3.49981	0.000465593	0.00641856
ATP5F1B	18089.9	0.51042	0.152658	3.34356	0.000827105	0.00980199
LOC108704179	18117.1	-0.31235	0.116987	-2.66996	0.00758596	0.0479163
SAFB	17902.4	0.345135	0.116384	2.96548	0.00302212	0.0253096
LOC108696656	17728.5	0.408684	0.15049	2.7157	0.00661365	0.0434642
ADD3	17670.2	-0.892651	0.223444	-3.99497	6.47018e-05	0.00141815
PURB	16363.2	-0.615513	0.14955	-4.11577	3.85897e-05	0.000985445
DHX9	16171.6	-0.354735	0.129152	-2.74664	0.00602089	0.040495
WDR43	15763.4	0.365486	0.11728	3.11634	0.00183111	0.0174623
TARS1	15729.4	0.307378	0.113081	2.71822	0.00656351	0.0432494
TUBB4B	15844.4	-0.547494	0.177313	-3.08772	0.00201697	0.0188002
CCNG1	15132.4	0.820115	0.251967	3.25485	0.00113451	0.0122579
RMI1	15159.6	0.408553	0.146787	2.7833	0.0053809	0.0374591
PAIP2B	15304.1	-0.36759	0.136675	-2.68952	0.00715557	0.045973
NPM3	14733.1	0.349217	0.129316	2.7005	0.00692348	0.0449246
CALR	15050	-0.713505	0.236773	-3.01345	0.00258293	0.0225348
ITGA5	14558	-0.539379	0.155685	-3.46455	0.000531128	0.00708523
RRM2.2	14034.9	0.735677	0.143493	5.12692	2.94525e-07	1.98534e-05
EIF2S3	14061.3	0.297764	0.109599	2.71686	0.00659045	0.0433539
PABPN1	14237	-0.73749	0.16965	-4.34713	1.37932e-05	0.000442042
MTHFD2	14033.7	-0.510489	0.126454	-4.03696	5.41491e-05	0.00123568
TNPO2	13977.6	-0.582578	0.189571	-3.07314	0.00211818	0.0194727
SMARCA5	13698.7	0.467181	0.148979	3.13589	0.00171336	0.0166553
SNRPD1	13613.1	0.372586	0.119807	3.10988	0.00187164	0.0177331
RPS3A	13581.4	0.509755	0.153751	3.31546	0.000914922	0.0105213
DAZAP1	13779.6	-0.664153	0.13986	-4.7487	2.04726e-06	9.71337e-05
PPID	13387.9	0.316198	0.110213	2.86898	0.00411802	0.0312568
POLR1A	13210.3	0.322039	0.114554	2.81123	0.00493528	0.0351884
HEATR1	12811.2	0.798078	0.134321	5.94159	2.82279e-09	3.78442e-07
RBFOX2	13001.4	-0.424057	0.15092	-2.80981	0.00495704	0.0352715
BZW1	12715.3	0.489436	0.123498	3.9631	7.39813e-05	0.00158695
CDC5L	12604.5	-0.598803	0.144595	-4.14125	3.45425e-05	0.000908039
LOC108711598	12448.3	-0.433436	0.112821	-3.84179	0.000122141	0.00234801
MTA2	12408.2	-0.448117	0.15969	-2.80617	0.00501345	0.0355726
PPP2R1B	12182.2	0.360176	0.127301	2.82933	0.00466452	0.0339588
RTN4	12374.2	-0.578027	0.160254	-3.60695	0.000309821	0.00472041
TFAP2A	12364	-0.414977	0.118369	-3.5058	0.00045523	0.00632447
LRP4	12047.2	0.665535	0.199263	3.33997	0.00083786	0.00988232
CYP26C1	12450.5	-1.24264	0.22163	-5.60682	2.06082e-08	2.16696e-06
RPS5	12047	0.347252	0.12325	2.81746	0.00484045	0.0347804
NOP14	11857.1	0.427214	0.129554	3.29758	0.000975212	0.0109945
CTPS1	11696.6	0.451471	0.120831	3.73637	0.000186694	0.00325058
LOC108703200	11402.2	0.772105	0.166527	4.63651	3.54345e-06	0.000150812
LOC108709624	11398	0.384356	0.117177	3.28013	0.00103761	0.0114887
GAR1	11360.5	0.296618	0.105699	2.80625	0.00501218	0.0355726
HES4	11484.9	-0.675033	0.116154	-5.81152	6.19094e-09	7.54544e-07
PSME3	11007.5	0.703269	0.148004	4.75169	2.01725e-06	9.60162e-05
RPL13A	11015.3	0.412298	0.140506	2.93438	0.00334212	0.0271967
EIF3E	10913	0.473202	0.122977	3.84788	0.000119144	0.00230383
DCAF15	11039.9	-0.472891	0.171971	-2.74982	0.00596273	0.0402891
UNASSIGNED_GENE_14	10702	0.469482	0.157043	2.98952	0.0027942	0.0239112
PRPF31	10605	0.429904	0.146848	2.92755	0.00341642	0.0276615
RBM8A	10828.8	-1.34509	0.110615	-12.1602	5.06559e-34	4.07476e-30
SPTBN2	10710.4	-0.626473	0.130446	-4.80256	1.56654e-06	7.87576e-05
LOC108696039	10646	-0.691022	0.146266	-4.72441	2.30784e-06	0.000107308
ARF1	10468.5	-0.334276	0.118055	-2.83153	0.00463266	0.0338466
YWHAQ	10307.3	0.435402	0.11815	3.68515	0.000228564	0.00377048
RSL1D1	10305.8	0.353002	0.124447	2.83657	0.00456013	0.0334829
RPS12	10135.8	0.530407	0.176281	3.00887	0.00262221	0.0227541
KPNA3	9970.31	0.415493	0.125037	3.32297	0.000890633	0.010353
CDH3	9918.21	0.346047	0.123117	2.81071	0.00494318	0.0351884
TBL3	10076.2	-0.826768	0.198247	-4.17039	3.04083e-05	0.000823583
RHEBL1	9899.78	-0.583252	0.155458	-3.75184	0.000175544	0.00309326
CTR9	9936.54	-0.728621	0.145849	-4.99573	5.86139e-07	3.53176e-05
CSNK2A2	9792.36	-0.405963	0.140047	-2.89876	0.00374641	0.0294874
ARF4	9629.82	0.367902	0.120274	3.05887	0.00222173	0.0201722
SART3	9565.25	0.382909	0.133418	2.87	0.00410477	0.0312235
ZIC1	9714.32	-0.722852	0.120311	-6.0082	1.8759e-09	2.67075e-07
DDB1	9689.78	-0.624989	0.18888	-3.30892	0.000936554	0.0106784
UTP4	9420.32	0.296512	0.110268	2.68901	0.0071665	0.0459891
EDF1	9466.1	-0.440012	0.126555	-3.47686	0.000507328	0.00685874
SUGP2	9513.21	-0.922499	0.163065	-5.65724	1.53822e-08	1.69499e-06
ND6	9287.27	0.555265	0.140645	3.948	7.88077e-05	0.00167264
BAZ1B	9053.85	0.401567	0.14466	2.77593	0.00550433	0.0381368
TUBA1CL.2	9217.65	-0.724017	0.170302	-4.25138	2.12457e-05	0.000623167
NOL7	9038.69	0.429605	0.125226	3.43064	0.000602155	0.00778907
HAS1	9068.66	-1.16184	0.225295	-5.15697	2.50984e-07	1.77098e-05
WDR82	8876.24	0.354538	0.121885	2.90879	0.00362826	0.0288396
ASXL1	9003.05	-0.569546	0.118729	-4.79704	1.61031e-06	8.07059e-05
RPL18	8834.35	0.442951	0.161228	2.74735	0.00600788	0.0404763
FTH1.1	8774.28	0.401563	0.14685	2.73451	0.00624724	0.0416863
SNRPD2	8783.74	0.369909	0.114537	3.22961	0.00123961	0.0130601
MYO10.2	8915.48	-0.68148	0.196469	-3.46863	0.000523117	0.00700741
IMP4	8805.77	-0.524916	0.123601	-4.24687	2.16782e-05	0.000632957
LOC108709952	8736.16	-0.407212	0.109731	-3.71099	0.00020645	0.00346337
C6ORF62	8516.89	0.563652	0.156691	3.59723	0.000321627	0.00485397
SSB	8540.88	0.469444	0.138479	3.38999	0.000698949	0.00869311
DNAJA1	8580.58	-0.917474	0.165975	-5.5278	3.24279e-08	3.14475e-06
CCT4	8422.99	0.356744	0.1237	2.88395	0.00392722	0.0303901
G3BP2	8348.99	0.430402	0.142871	3.01252	0.0025909	0.0225798
COL18A1	8431.97	-0.442307	0.140266	-3.15335	0.00161408	0.0159212
ATP5F1A	8263.26	0.619016	0.152523	4.05852	4.93849e-05	0.00116829
SNRPD3	8216.03	0.459782	0.151153	3.04184	0.00235136	0.020981
CTSB	8217.51	-0.995767	0.256609	-3.88049	0.000104248	0.0020834
XPOT	8140.78	0.422902	0.127845	3.30793	0.000939882	0.0107088
CDCA7	8046.4	0.697653	0.15352	4.54437	5.51002e-06	0.000216617
EPHA2	8208.52	-0.52043	0.177976	-2.92415	0.00345396	0.0278533
KIF23	7956.61	0.427394	0.138587	3.08394	0.00204278	0.018931
PTGFRN	8061.81	-0.471776	0.149208	-3.16186	0.00156764	0.0155393
IMPDH1	7940.44	0.43516	0.124158	3.50489	0.000456799	0.00634079
REXO4	8089.41	-0.685028	0.156977	-4.36386	1.27785e-05	0.000416999
LOC108710178	8084.41	-1.20631	0.243658	-4.95083	7.38967e-07	4.22623e-05
LOC108715172	8026.72	-0.445059	0.145347	-3.06204	0.00219836	0.0200041
LRPPRC	7834.96	0.670359	0.149532	4.48303	7.3589e-06	0.000268307
RBM42	7949.89	-0.56849	0.14475	-3.92738	8.58748e-05	0.00179656
LAMA5	7851.86	-0.663805	0.12998	-5.10699	3.27333e-07	2.156e-05
SLC23A2	7727.98	-0.318378	0.119692	-2.65998	0.00781452	0.0489393
POLR1B	7556.35	0.464666	0.133306	3.48571	0.000490829	0.00668059
FKBP1A	7595.64	-0.452067	0.161369	-2.80144	0.00508746	0.0359366
LOC108704190	7622.19	-0.601835	0.223311	-2.69506	0.00703761	0.0454338
CBX5	7566.63	-0.509356	0.154427	-3.29835	0.000972548	0.0109799
RPF1	7424.62	0.367815	0.110809	3.31936	0.000902228	0.0104575
LOC108708306	7418.47	0.335579	0.115676	2.90101	0.00371958	0.0293337
UPF1	7382.38	0.357923	0.124103	2.88408	0.00392555	0.0303901
CFP	7544.21	-1.35392	0.154488	-8.76395	1.8853e-18	2.02204e-15
LOC108701205	7454.31	-0.521091	0.172409	-3.02242	0.00250766	0.0220214
NID2	7445.6	-0.596029	0.180054	-3.31027	0.000932045	0.0106421
MAF1	7293.64	-0.437619	0.13192	-3.3173	0.000908932	0.010484
STARD7	7099.46	0.611641	0.162059	3.77419	0.000160527	0.0028961
USP4	7121.93	0.336834	0.124561	2.70417	0.00684744	0.04457
CHD8	7092.52	0.409055	0.134015	3.05232	0.00227082	0.0204437
TNPO1	7062.44	0.520542	0.146218	3.56005	0.000370784	0.0053886
AARS1	7086.41	0.323894	0.117618	2.75378	0.00589109	0.0400405
GAS1	7135.01	-0.762395	0.175652	-4.34038	1.42239e-05	0.000451349
DEK	6903.62	0.39556	0.148283	2.6676	0.00763957	0.0481227
BYSL	6867.2	0.431621	0.127572	3.38335	0.000716064	0.00882762
GSPT1	6767.66	0.463238	0.14076	3.29099	0.000998371	0.0111618
NCBP1	6714.02	0.408653	0.148167	2.75806	0.00581451	0.03969
LOC108717780	6679.66	0.346437	0.129235	2.68067	0.00734752	0.0467221
WDR75	6670.16	0.351125	0.115429	3.04192	0.00235076	0.020981
BAZ1A	6661.23	0.338156	0.125599	2.69235	0.00709514	0.0457135
AMD1	6674.05	0.434722	0.158763	2.73819	0.00617783	0.0412745
TRMT6	6595.55	0.553184	0.135494	4.08272	4.45114e-05	0.0010918
LOC100191024	6730.87	-0.685789	0.218718	-3.1355	0.00171564	0.0166589
EFS	6697.1	-0.695358	0.184761	-3.76356	0.000167513	0.00298774
DEPTORL	6594.61	-0.514601	0.137969	-3.72983	0.00019161	0.00331108
ABCF3	6556.68	-0.488706	0.138476	-3.52917	0.000416873	0.00590618
GIGYF1	6430.63	0.500447	0.123459	4.05353	5.04498e-05	0.0011797
MMS19	6512.45	-0.436691	0.144776	-3.01631	0.00255869	0.0223597
IER5L	6507.93	-0.568431	0.165042	-3.44415	0.000572864	0.00749897
RPA2	6392.01	0.559956	0.144234	3.88228	0.000103483	0.00207069
NXF1	6342.65	0.468612	0.152754	3.06775	0.00215679	0.0197175
LEO1	6324.26	0.352121	0.125867	2.79756	0.00514899	0.0362683
SMU1	6327.48	0.378027	0.126816	2.98091	0.00287394	0.0243861
ARFGAP1	6439.41	-0.569655	0.148173	-3.84452	0.000120787	0.00233001
SLC2A2	6365.28	-0.583057	0.183373	-3.17962	0.00147468	0.0149025
LOC108717002	6382.02	-0.586182	0.160151	-3.66018	0.000252037	0.00402849
MAPK6	6262.28	0.49214	0.123366	3.98926	6.6281e-05	0.00144294
LOC108714442	6343.41	-0.553266	0.161555	-3.42463	0.000615646	0.00792996
PSMD6	6429.67	-1.30316	0.127452	-10.2247	1.53662e-24	8.24037e-21
NLE1	6216.56	0.499507	0.149511	3.34095	0.000834936	0.00987673
HSPA9	6071.79	0.713783	0.120059	5.94529	2.75974e-09	3.73098e-07
LOC121393057	6270.74	-1.04502	0.21954	-4.76004	1.9355e-06	9.32022e-05
NUP93	6062.95	0.341804	0.125676	2.71973	0.00653345	0.0430779
SUB1	5969.21	0.605909	0.169465	3.57542	0.000349663	0.00515617
CDK13	5969.94	0.518985	0.156661	3.31279	0.0009237	0.0105693
DYNLL1	6064.09	-0.415247	0.148674	-2.79301	0.00522206	0.0366547
SMG1	6025.34	-0.448629	0.168971	-2.65506	0.00792936	0.0494448
CELF1	5994.65	0.381139	0.128477	2.96658	0.00301131	0.0252718
ERCC6L	5936.22	0.51424	0.131548	3.90914	9.26255e-05	0.00189829
ATRX	5919.05	0.457492	0.159197	2.87374	0.00405641	0.0310316
PABIR3	5899.08	0.715669	0.145817	4.90798	9.20198e-07	5.14033e-05
WDR12	5927.94	0.36304	0.118089	3.07429	0.00211004	0.0194201
CDC25A	5913.17	0.68118	0.163521	4.16571	3.10388e-05	0.000833644
PSMD1	5997.81	-0.436575	0.15338	-2.84636	0.00442228	0.032786
MED14	5883.37	0.542635	0.147484	3.67927	0.000233901	0.00382808
GLI3	5791.37	0.770085	0.210719	3.65456	0.000257627	0.00408748
TAOK2	5924.5	-0.466156	0.120721	-3.86144	0.000112723	0.00220618
THOC5	5844.48	0.402515	0.120639	3.33654	0.000848293	0.00996883
LOC108698141	5917.39	-0.765692	0.174085	-4.39838	1.09062e-05	0.000367839
PFKFB4	5910.82	-0.400784	0.132664	-3.02105	0.00251897	0.0220966
RPL9	5797.11	0.365555	0.130764	2.79554	0.00518134	0.0364006
ATP5MC3	5742.68	0.623186	0.165145	3.77357	0.00016093	0.00289927
GTF2A1	5800.58	-0.464777	0.127762	-3.63782	0.000274951	0.00430711
TBRG4	5801.06	-0.47886	0.140831	-3.40026	0.000673223	0.00848145
POLDIP3	5682.86	0.408869	0.141903	2.88133	0.00395998	0.0305555
YY1	5677.98	0.445096	0.129945	3.42527	0.00061419	0.00792389
KDM5C	5769.93	-0.613609	0.177762	-3.45185	0.000556756	0.00733586
PKP2	5730.37	-0.677474	0.203748	-3.32506	0.000883991	0.0102906
TOMM40	5614.48	0.347767	0.11371	3.05835	0.00222557	0.0201946
LOC108703481	5738.96	-0.857799	0.263361	-3.25712	0.00112547	0.0121766
DHX38	5591.25	0.419073	0.14037	2.98549	0.00283122	0.0241382
MEIS3	5621.62	-0.585675	0.168361	-3.47869	0.000503877	0.00683506
CHD2	5618.42	-0.540933	0.173171	-3.12369	0.00178601	0.0171592
TRIM69.1	5503.63	0.679313	0.18723	3.62822	0.00028538	0.00441886
PAPOLA	5588.58	-0.501568	0.156154	-3.21201	0.00131808	0.0136896
LOC108713868	5504.63	0.483268	0.164618	2.9357	0.00332796	0.0271034
GNAI3	5504.04	0.364005	0.127573	2.8533	0.00432672	0.032318
CELSR2	5519.47	-0.591285	0.164723	-3.58956	0.000331238	0.00495718
RPS17	5458.09	0.440429	0.151704	2.90321	0.00369363	0.0292149
RPS26	5441.73	0.366008	0.124311	2.94431	0.00323679	0.0265411
HSPG2	5454.45	-0.861867	0.291041	-2.96133	0.00306316	0.0255338
CHMP4B	5383.59	0.471984	0.133444	3.53694	0.000404788	0.00576814
PSMA3	5376.63	0.509782	0.131414	3.8792	0.000104799	0.00209181
LOC108702162	5454.61	-0.527984	0.163898	-3.22142	0.00127555	0.0133775
PLEKHA4	5254.33	0.424345	0.145721	2.91204	0.00359074	0.0286405
RPS15A	5248.19	0.444412	0.148699	2.98866	0.00280202	0.0239473
ECE1	5296.49	-0.600375	0.219899	-2.73023	0.00632904	0.0420925
PSMD2	5212.43	0.448509	0.15984	2.80599	0.00501618	0.0355726
LARS1	5195.88	0.635825	0.149515	4.25259	2.11309e-05	0.000622625
PRPF39.1	5183.11	0.482585	0.123022	3.92276	8.75389e-05	0.00181954
XB22064002	5250.69	-0.752502	0.247144	-3.04479	0.00232846	0.0208693
WRAP53	5297.23	-0.777293	0.214585	-3.62231	0.000291982	0.00449944
MED15	5182.82	0.356811	0.129447	2.75643	0.00584355	0.039821
PA2G4	5159.9	0.472852	0.172342	2.74369	0.00607537	0.040752
RPL27A	5163.85	0.460944	0.136453	3.37803	0.000730066	0.00892536
SURF4.1	5134.25	0.499861	0.144515	3.45888	0.000542431	0.00720785
TLE2	5182.06	-0.386832	0.132901	-2.91068	0.00360648	0.0287233
FBXL19	5103.77	0.405991	0.136995	2.96354	0.00304119	0.02539
CDH26	5189.76	-0.711442	0.174853	-4.06879	4.72574e-05	0.00113644
NUP160	5104.26	0.400763	0.126179	3.17613	0.00149253	0.015045
LOC108700791	5148.88	-0.747127	0.203327	-3.67451	0.000238308	0.00386482
DACT1	5178.47	-0.554233	0.201853	-2.74573	0.00603771	0.0405911
PPP1R8	5044.26	0.443457	0.134615	3.29427	0.000986773	0.011086
RNF44	5040	0.457694	0.162839	2.81072	0.0049431	0.0351884
WBP1	5019.47	0.452841	0.117181	3.86445	0.000111342	0.00218982
TM9SF3	4988.92	0.727945	0.134817	5.39951	6.68221e-08	5.77975e-06
PSMC6	4997.78	0.512293	0.134087	3.8206	0.000133129	0.00251319
CCNA2	4966.51	0.520847	0.15719	3.31348	0.000921418	0.0105582
MED13	4970.14	0.451622	0.152572	2.96005	0.00307589	0.0256086
PFKM	5037.57	-0.369197	0.115285	-3.20248	0.00136248	0.014024
RBM33	4916.52	0.625631	0.185485	3.37295	0.000743664	0.00902754
INO80B	5018.23	-0.582017	0.173314	-3.35817	0.000784595	0.00942686
LENG8	5015.44	-1.14095	0.177861	-6.41483	1.4098e-10	2.83511e-08
CSNK1D	4871.99	0.584525	0.159312	3.66905	0.00024345	0.00392841
HELLS	4871.3	0.425313	0.131143	3.24313	0.00118226	0.0126296
JARID2	4927.66	-0.662796	0.152586	-4.34375	1.40073e-05	0.000447121
CPSF3	4847.24	0.367867	0.127005	2.89649	0.00377369	0.0295871
CDV3	4813.17	0.52385	0.113573	4.61247	3.97915e-06	0.000165846
FLOT2	4866.85	-0.653431	0.144742	-4.51445	6.34824e-06	0.000243168
RPIA	4847.77	-0.481072	0.125264	-3.84046	0.000122802	0.00235757
SENP3	4857.69	-0.797451	0.210842	-3.78222	0.000155438	0.00283847
LOC108706570	4767.55	0.516414	0.175373	2.94467	0.00323301	0.0265235
LOC108709680	4831.38	-0.441954	0.16054	-2.75291	0.00590679	0.0400794
WTAP	4730.01	0.350269	0.116943	2.99521	0.00274252	0.0235819
CXCR4	4903.4	-0.96913	0.325905	-2.97366	0.0029427	0.0248385
MGC75753	4735.25	-0.481833	0.114506	-4.20792	2.57727e-05	0.000716116
LOC108700787	4666.89	0.52225	0.172838	3.02162	0.00251423	0.022067
KDM6B	4686.23	-1.08399	0.178147	-6.0848	1.16635e-09	1.78707e-07
MKRN2	4650.81	-0.632575	0.191294	-3.30682	0.00094361	0.0107437
DHCR7	4629.72	-0.650413	0.126747	-5.13161	2.87277e-07	1.95063e-05
RBM26	4516.01	0.481854	0.151268	3.18543	0.00144539	0.014708
UBE2D3	4517.24	0.362768	0.133691	2.71348	0.00665806	0.0436669
RBBP5	4578.34	-0.405624	0.151061	-2.68518	0.00724915	0.0463531
ARL4A	4579.18	-0.571673	0.144088	-3.96752	7.26249e-05	0.00155993
DHX37	4497.74	0.38051	0.122151	3.11509	0.00183889	0.0175253
LOC108711439	4494.68	0.358288	0.134832	2.65729	0.00787726	0.0492727
SNX27	4519.69	-0.525502	0.124082	-4.23511	2.28437e-05	0.000656267
TCF25	4408.73	0.398826	0.138074	2.88849	0.0038709	0.030041
IGSF3	4511.1	-1.18727	0.173002	-6.86273	6.75586e-12	1.97615e-09
SEMA4C	4447.43	-0.438203	0.142645	-3.07198	0.00212642	0.0195151
GPA33	4423.21	-0.425036	0.151092	-2.81309	0.00490682	0.0350692
ND3	4340.53	0.649487	0.161498	4.02165	5.77925e-05	0.00129805
PTGS2	4384.72	-1.02662	0.256687	-3.99948	6.34812e-05	0.0013952
NABP2	4387.54	-0.382057	0.142468	-2.6817	0.00732489	0.0466335
GNAI2	4350.32	-0.335225	0.115665	-2.89823	0.00375272	0.0295218
LOC108714227	4351.5	-0.345646	0.11264	-3.06858	0.00215078	0.0196824
SMG7	4279.32	0.549357	0.150947	3.6394	0.000273276	0.00429342
FBLIM1	4358.73	-0.571831	0.173345	-3.2988	0.000970988	0.0109792
BSG	4207.92	0.69349	0.134107	5.17116	2.3264e-07	1.67834e-05
NFE2L1	4215.11	0.602519	0.164837	3.65525	0.000256929	0.00408043
TYW1	4202.58	0.373094	0.119093	3.1328	0.0017315	0.0167406
LTV1	4200.64	0.458349	0.115037	3.98436	6.76631e-05	0.00146707
SINHCAF	4241.53	-0.652163	0.224724	-2.90206	0.00370721	0.0292791
RPLP2	4201.42	0.36673	0.13331	2.75095	0.00594227	0.0402184
RAB34	4260.67	-0.447311	0.161426	-2.77099	0.00558861	0.0385712
LOC397846	4215.71	-0.444358	0.150608	-2.95042	0.00317343	0.0261951
KIF20B	4146.14	0.537631	0.170933	3.14527	0.00165931	0.0162617
LOC108701644	4149.09	0.59377	0.169559	3.50185	0.000462038	0.00638596
SAAL1	4194.57	-0.323549	0.119484	-2.70788	0.00677143	0.0441763
ANLN	4141.2	0.410019	0.151005	2.71527	0.00662217	0.0435024
PDCL	4100.63	0.735083	0.141349	5.20049	1.98763e-07	1.48042e-05
DRG2	4122.57	0.383045	0.133016	2.87969	0.00398067	0.0306394
GTF2B	4093.76	0.470955	0.138474	3.40104	0.000671289	0.00846968
PSMA2	4112.26	0.383623	0.117098	3.2761	0.00105253	0.0116219
TUT1	4163.83	-0.834605	0.134576	-6.20175	5.58372e-10	9.45589e-08
CSTF1	4094.77	0.346982	0.122844	2.82457	0.00473445	0.0342482
XB956055	4078.97	0.4301	0.146768	2.93047	0.00338446	0.027458
CARM1P1	4160.57	-0.646426	0.157978	-4.09186	4.27928e-05	0.00106242
BAG6	4072.03	0.557277	0.146227	3.81103	0.000138387	0.0025888
UBE2E1	4155.04	-0.643411	0.138168	-4.65674	3.2125e-06	0.000140825
ERN1	4163.94	-0.732718	0.136776	-5.35705	8.45929e-08	7.12529e-06
RRP8	4193.49	-1.10975	0.168725	-6.57725	4.79216e-11	1.15069e-08
TSPAN6	4074.69	0.512114	0.14021	3.65248	0.00025972	0.0041134
LOC108699934	4098.12	-0.59349	0.155707	-3.81159	0.000138077	0.0025866
ALKBH5	4080.98	-0.411021	0.143909	-2.85612	0.00428848	0.0320898
MGC114789	4043.49	0.390197	0.141672	2.75424	0.00588293	0.0400019
TPD52L2	4081.32	-0.424843	0.16016	-2.65261	0.0079872	0.0497012
PI4KB	4121.02	-1.02026	0.183382	-5.5636	2.64271e-08	2.69088e-06
LOC108703482	4090.13	-0.722531	0.155448	-4.64806	3.35065e-06	0.000144552
SARS1	3995.43	0.459499	0.124757	3.68314	0.000230383	0.00378977
RBM7	3984.16	0.603742	0.162086	3.72482	0.000195453	0.00335229
BTAF1	4057.02	-0.509846	0.14926	-3.41582	0.000635901	0.00811291
LOC108712258	3973.86	0.529807	0.162473	3.26089	0.00111062	0.0120484
LOC108719487	4046.57	-0.497633	0.1484	-3.35331	0.000798506	0.0095583
NAF1	3983.07	0.432504	0.12964	3.33618	0.000849378	0.0099743
MGRN1	3992.01	-0.4931	0.14564	-3.38575	0.000709835	0.00877773
ING5	3916	0.524313	0.191393	2.73945	0.00615417	0.0411335
LOC108714639	3935.93	0.367812	0.135325	2.71798	0.00656815	0.0432494
FKBP9	3990.43	-0.84487	0.279914	-3.01832	0.00254179	0.0222426
CELSR1	3909.93	-0.942006	0.2284	-4.12437	3.71752e-05	0.000963084
MAP2K1	3817.58	1.02137	0.154439	6.6134	3.75586e-11	9.44129e-09
LOC121398827	3918.98	-1.24454	0.192283	-6.47243	9.64374e-11	2.0966e-08
BAHCC1	3900.04	-0.405688	0.113735	-3.56696	0.000361146	0.00528673
RIOK3	3794.07	1.17173	0.182437	6.42267	1.33904e-10	2.7269e-08
ZNF653	3823.41	0.617834	0.128544	4.80642	1.53659e-06	7.79829e-05
USP14	3831.84	0.44746	0.124068	3.60658	0.000310254	0.00472041
EIF3K	3825.45	0.473563	0.150098	3.15503	0.00160482	0.0158492
UBE2V2	3873.22	-0.472499	0.136556	-3.4601	0.000539969	0.00718529
PSMD12	3809.14	0.458997	0.122056	3.76054	0.000169547	0.00301068
LOC495455	3851.54	-0.405493	0.123059	-3.29511	0.000983844	0.0110609
ZNF292	3784.53	0.614874	0.165545	3.71425	0.000203811	0.00344062
SOAT1	3793.68	0.548439	0.180218	3.0432	0.00234077	0.0209607
FARSB	3769.65	0.736587	0.176703	4.1685	3.06614e-05	0.000827989
MGC78963	3762.06	0.493033	0.135698	3.63332	0.000279796	0.00435093
SRP19	3774.84	0.318722	0.11496	2.77245	0.00556353	0.0384497
PDS5B	3752.76	0.499146	0.136377	3.66006	0.000252156	0.00402849
RACGAP1	3762.13	0.382991	0.139191	2.75154	0.00593151	0.0401625
LOC108712669	3789.05	-0.487886	0.152371	-3.20196	0.00136498	0.0140408
ISG20L2	3777.38	-0.374711	0.131622	-2.84686	0.00441529	0.0327493
STT3A	3711.75	0.419924	0.154916	2.71067	0.00671479	0.0438693
LOC108719489	3753.14	-0.361854	0.133416	-2.71222	0.00668344	0.0437507
CLTA	3684.43	0.347364	0.125876	2.75958	0.00578759	0.0395374
TASOR	3752.21	-0.540808	0.171562	-3.15227	0.00162009	0.0159513
LOC108710030	3749.72	-0.750967	0.210346	-3.57016	0.000356763	0.00523209
RBM45	3705.47	-0.490878	0.144019	-3.40843	0.000653386	0.00829651
LOC108698890	3708.87	-0.495971	0.144409	-3.43449	0.000593662	0.00771474
YJU2	3628.69	0.619821	0.165042	3.75554	0.000172965	0.00305787
SMG6	3623.89	0.448582	0.124683	3.59778	0.000320942	0.00484819
PPP4R3A	3575	0.984284	0.19837	4.96185	6.98246e-07	4.09557e-05
PAPOLG	3624.27	0.354776	0.124826	2.84217	0.0044808	0.0331227
EEF1E1	3609.43	0.51245	0.118183	4.33607	1.4505e-05	0.000456698
PSMA5	3614.77	0.452003	0.140455	3.21814	0.00129027	0.0135054
COPG2	3624	0.347499	0.127481	2.72588	0.00641311	0.042546
THOC7	3604.93	0.452553	0.119746	3.77927	0.000157291	0.00286255
NAA30	3591.94	0.509509	0.151792	3.35662	0.000789011	0.00946124
ND4L	3577.73	0.843652	0.160464	5.25759	1.45953e-07	1.12889e-05
ARHGEF1	3639.85	-0.56338	0.165561	-3.40285	0.000666861	0.0084277
EED	3587.85	0.34484	0.123844	2.78446	0.00536162	0.0373895
MTA1	3613.9	-0.357113	0.12336	-2.8949	0.00379283	0.0295997
SSUH2	3662.58	-1.01008	0.197774	-5.10726	3.2687e-07	2.156e-05
RBM27	3556.52	0.428702	0.156411	2.74087	0.00612771	0.0410251
MEAF6	3606.37	-0.641446	0.142631	-4.49723	6.88438e-06	0.000256946
NELFB	3607.95	-1.33687	0.273119	-4.89482	9.83967e-07	5.40275e-05
OLA1	3520.73	0.52965	0.151357	3.49933	0.000466428	0.00642457
EDA2R	3425.03	2.12105	0.283252	7.48822	6.98128e-14	3.20899e-11
KAT14	3564.15	-0.717152	0.188141	-3.81178	0.00013797	0.0025866
HNRNPD	3539.86	-0.449415	0.132407	-3.39421	0.000688275	0.00859703
LOC108699277	3533.79	-0.567611	0.161905	-3.50582	0.000455206	0.00632447
LMNB2	3532.66	-0.512377	0.140435	-3.64851	0.000263768	0.00416438
PSMC1	3478.19	0.609058	0.137427	4.43187	9.34179e-06	0.000323902
PRR5L	3469.14	0.602089	0.190997	3.15235	0.00161964	0.0159513
HMGB1	3508.48	-0.328443	0.119552	-2.74729	0.00600904	0.0404763
SBDS	3462.92	0.641288	0.155524	4.12341	3.7331e-05	0.000964126
DDX17	3540.18	-2.09431	0.209251	-10.0086	1.39697e-23	4.49489e-20
LOC108712891	3398.55	1.26005	0.145197	8.67818	4.02163e-18	3.59444e-15
SLC25A17	3458.98	-1.22671	0.254196	-4.82585	1.39405e-06	7.21141e-05
TGIF2	3448.33	-0.703564	0.164531	-4.27618	1.90124e-05	0.000565382
LOC108713255	3398.79	0.631538	0.176597	3.57615	0.000348685	0.00515119
UBE2C	3389.49	0.540676	0.193329	2.79667	0.00516329	0.0363532
COX5A	3394.28	0.532582	0.144848	3.67683	0.000236154	0.00384929
LOC108697348	3355.27	0.755449	0.22798	3.31366	0.000920822	0.0105582
ITGA6	3423.19	-0.621846	0.20367	-3.05321	0.00226406	0.0204168
KIF18A	3378.46	0.437537	0.133829	3.26936	0.00107791	0.0117888
YES1	3364.71	0.438388	0.151342	2.89668	0.00377138	0.0295871
WDR26	3410.11	-0.449635	0.155275	-2.89573	0.00378276	0.0295871
PSMA1	3355.62	0.412529	0.139144	2.96476	0.00302923	0.025356
RPL34	3341.7	0.485108	0.149977	3.23455	0.00121835	0.0128973
GPATCH11	3331.14	0.474323	0.134423	3.52859	0.00041778	0.00590618
MKRN3	3379.69	-0.435865	0.13378	-3.25807	0.00112173	0.0121445
CWC25	3319.3	0.558244	0.142688	3.91235	9.14031e-05	0.00187802
PTPN4	3357.85	-0.35257	0.123904	-2.84549	0.00443426	0.0328143
RDH10	3402.67	-0.622656	0.210347	-2.96014	0.00307504	0.0256086
CAB39	3284.47	0.672235	0.144188	4.6622	3.12844e-06	0.000137891
STK38	3250.09	0.628049	0.137799	4.55772	5.17118e-06	0.000205417
POLR1F	3241.09	0.462143	0.139158	3.321	0.000896961	0.0104115
HOXB1	3288.25	-0.706376	0.129184	-5.468	4.55152e-08	4.11872e-06
UBTD1	3262.57	-0.407213	0.123033	-3.30979	0.000933653	0.0106529
ENTPD7	3213.52	0.585649	0.195333	2.99822	0.00271565	0.0234008
CDC27	3207.28	0.408894	0.131417	3.11143	0.00186181	0.0176643
PCDH7	3281.87	-0.780032	0.245214	-3.18103	0.00146755	0.0148759
SALL2	3148.42	0.833995	0.28622	2.91383	0.00357026	0.0285337
INO80	3184.06	-0.433381	0.132843	-3.26236	0.00110488	0.0120103
EXO1	3141.88	0.478623	0.156282	3.06257	0.00219446	0.0199912
PSMC2	3145.17	0.634834	0.154364	4.11258	3.91265e-05	0.000994419
UBE4B	3139.36	0.580442	0.126647	4.58314	4.58041e-06	0.00018515
CCDC59	3108.12	1.01263	0.156052	6.48906	8.63749e-11	1.90356e-08
MLEC	3101.89	0.523573	0.182751	2.86496	0.00417064	0.0315208
PSMB1	3093.61	0.3475	0.122287	2.84167	0.00448782	0.0331235
ARPC1A	3084.95	0.472086	0.136397	3.46112	0.000537927	0.00716405
PLXNA3	3132.99	-0.530776	0.148778	-3.56757	0.000360311	0.00527931
LOC108709654	3084.48	0.734851	0.233499	3.14713	0.00164883	0.0162043
NAA25	3082.19	0.338924	0.127575	2.65667	0.00789167	0.0493353
FAR1	3065.07	0.344226	0.118175	2.91284	0.00358155	0.0286097
PQBP1	3123.5	-0.883525	0.15012	-5.88545	3.96974e-09	5.06867e-07
NINL	3084.54	-0.604253	0.177371	-3.40672	0.000657479	0.0083419
TTK	3045.56	0.535371	0.162007	3.30463	0.000951031	0.0108128
GPN3	3045.6	0.43925	0.151476	2.89979	0.00373408	0.0294192
PDCL3	3049.03	0.420206	0.154391	2.7217	0.00649472	0.0429281
DIMT1	3031.33	0.499752	0.114053	4.38176	1.17724e-05	0.000390504
GUK1	3066.91	-0.374499	0.134507	-2.78423	0.00536557	0.0373975
LOC108716472	3078.89	-0.828135	0.12815	-6.46224	1.03163e-10	2.15543e-08
TUT7	3023.88	0.326423	0.118809	2.74746	0.00600593	0.0404763
CYC1	3008.55	0.464234	0.117579	3.94827	7.87184e-05	0.00167264
GGNBP2	2992.64	0.546036	0.154779	3.52785	0.00041895	0.0059173
MARS1	3005.06	0.488648	0.154179	3.16936	0.00152776	0.0152662
MGC82392	3025.74	-0.388196	0.13115	-2.95995	0.00307691	0.0256086
COPS3	2999.59	0.389761	0.145447	2.67975	0.00736773	0.0467998
URI1	2986.88	0.402844	0.12782	3.15165	0.0016235	0.0159744
LOC108698396	3012.69	-0.580032	0.187145	-3.09938	0.00193929	0.0182559
GNG7	2960.32	0.698545	0.15678	4.45557	8.36719e-06	0.000297155
MLLT1	2968.48	0.416807	0.124357	3.35171	0.00080315	0.00958018
PSMD7	2968.21	0.448997	0.117536	3.82008	0.000133408	0.00251319
LSM12	3037.35	-1.22648	0.230803	-5.31398	1.07255e-07	8.50011e-06
HYOU1	2967.32	0.510575	0.190289	2.68316	0.0072931	0.0465416
CLDN7	3012.47	-1.09435	0.151941	-7.20245	5.91396e-13	2.21265e-10
TOMM22	2947.28	0.353703	0.124073	2.85078	0.00436123	0.0325283
HM13	2989.67	-0.591083	0.173719	-3.40253	0.000667657	0.00843113
AUP1	2977.87	-0.763979	0.181912	-4.19971	2.67259e-05	0.000736244
CTSA	2978.76	-0.77252	0.250031	-3.0897	0.00200359	0.0187406
DUSP5	2965.64	-0.920479	0.272212	-3.38148	0.000720972	0.00885129
PTEN	2911.67	0.523177	0.17991	2.908	0.00363752	0.028899
SEPTIN9	2912.48	0.446127	0.153444	2.90742	0.00364424	0.0289381
PHF5A	2896.47	0.541807	0.137881	3.92953	8.51134e-05	0.00178295
ANAPC1	2889.88	0.428905	0.131853	3.25291	0.00114229	0.0123279
KMT5A	2918	-0.393277	0.146129	-2.69129	0.00711754	0.0458211
NDC1	2882.56	0.520114	0.127728	4.07204	4.66028e-05	0.00112842
LOC108712584	2867.28	0.6293	0.173743	3.62201	0.000292323	0.00450037
ZFHX4	2866.57	0.443875	0.158978	2.79205	0.00523756	0.0367154
DENND2B	2916.58	-0.49329	0.150697	-3.27338	0.00106268	0.0117019
INIP	2865.56	0.466278	0.158151	2.9483	0.00319526	0.0263309
COMT.2	2911.52	-0.567042	0.148433	-3.82018	0.000133356	0.00251319
EMP2	2903.11	-0.537802	0.202171	-2.66013	0.00781107	0.0489393
MIEF1	2851.22	0.416427	0.13934	2.98857	0.00280288	0.0239473
JMJD6	2884.2	-0.427555	0.156196	-2.73729	0.00619471	0.0413701
WDHD1	2834.65	0.57756	0.144354	4.00099	6.30786e-05	0.00138938
PPP1CC	2833.54	0.591549	0.149984	3.94408	8.01083e-05	0.00169606
LOC108716920	2875.14	-2.92863	0.330948	-8.84921	8.81402e-19	1.01286e-15
ARFGAP3	2877.91	-0.551674	0.130027	-4.24276	2.20783e-05	0.000643471
TMA16	2822.43	0.350679	0.127966	2.74041	0.00613623	0.0410333
STT3B	2814.36	0.385791	0.132796	2.90514	0.0036709	0.029121
GPR143	2854.52	-0.531489	0.14308	-3.71462	0.000203511	0.00343917
SLC26A11	2831.73	-0.751968	0.282481	-2.66202	0.00776738	0.048756
PPP1R7	2808.16	0.464758	0.157901	2.94335	0.00324681	0.0266096
ANKHD1	2806.53	0.373155	0.129065	2.89121	0.00383758	0.02984
RNF168	2778.48	0.760552	0.174146	4.36733	1.25773e-05	0.00041379
ARHGAP17	2845.41	-0.976577	0.160361	-6.08986	1.13006e-09	1.74812e-07
LOC108713157	2785.18	0.399626	0.125172	3.1926	0.00140996	0.0144045
ATF7IP	2808.44	-0.383655	0.139246	-2.75524	0.00586485	0.0399127
MCL1	2807.2	-0.453738	0.126825	-3.57767	0.00034667	0.00513084
MARK3	2761.74	0.333117	0.115428	2.88594	0.00390251	0.0302426
CDCA8	2759.78	0.44434	0.141788	3.13383	0.00172541	0.0167219
GPN1	2804.48	-0.588424	0.196598	-2.99303	0.00276225	0.0237008
ELAVL3	2813.87	-0.981094	0.243527	-4.02868	5.60911e-05	0.00127457
PAFAH1B2	2740.14	0.603057	0.140622	4.2885	1.7988e-05	0.000544021
FEN1	2720.84	0.565882	0.192095	2.94585	0.00322069	0.0264579
ZNF674	2750.22	-0.493056	0.171649	-2.87246	0.00407283	0.0311055
POLDIP2	2712.92	0.335698	0.116089	2.89173	0.00383128	0.0298199
ZFAND6	2702.32	0.5725	0.153316	3.73412	0.000188372	0.00327497
LOC108716064	2739.24	-0.489097	0.128358	-3.81041	0.000138735	0.0025893
ABCB7	2692.3	0.413652	0.136692	3.02615	0.00247687	0.0218824
CAP1	2696.78	0.332803	0.121166	2.74668	0.00602019	0.040495
CSNK1G1	2680.53	0.465206	0.129432	3.59422	0.000325367	0.0048915
OTUD6B	2690.76	0.326127	0.117528	2.77489	0.00552208	0.03822
CDC42BPB	2679.67	0.401227	0.137129	2.9259	0.0034346	0.0277389
DHX16	2679.49	0.512231	0.192818	2.65656	0.00789431	0.0493353
LOC108710817	2662.19	0.393016	0.121153	3.24396	0.0011788	0.0126011
XB996620	2684.81	-0.502984	0.153097	-3.28539	0.00101843	0.0113264
NRDC	2652.65	0.624846	0.160105	3.90272	9.5116e-05	0.00193128
ATP5F1C	2625.31	0.750667	0.182089	4.12253	3.74731e-05	0.000966134
CAPNS1	2717.76	-1.07543	0.173602	-6.19476	5.8375e-10	9.78268e-08
GLIPR2	2684.96	-0.885732	0.262204	-3.37802	0.000730096	0.00892536
CUL1	2627.98	0.588663	0.13371	4.40254	1.06991e-05	0.000363138
PARD6G	2606.2	0.625591	0.158138	3.95598	7.62224e-05	0.00162635
MYL6	2689.62	-1.21737	0.184873	-6.58488	4.55259e-11	1.10973e-08
HIF1A	2639.1	-0.697706	0.143946	-4.847	1.25344e-06	6.56854e-05
POLE3	2626.42	-0.513997	0.161101	-3.19053	0.00142013	0.0144877
SSR3	2598.75	0.450589	0.152052	2.96338	0.00304276	0.02539
PTPN9L	2583.92	0.385423	0.134272	2.87047	0.00409859	0.0312059
EMC4	2579.95	0.410392	0.141408	2.90218	0.00370579	0.0292791
PSMA4	2578.1	0.377945	0.136556	2.76769	0.00564546	0.0388303
LOC108701654	2577.91	0.436191	0.142569	3.0595	0.00221703	0.0201512
SP5	2604.53	-0.584717	0.151249	-3.86592	0.000110673	0.00217983
LOC108717631	2616.34	-0.581357	0.180091	-3.22813	0.00124602	0.013119
LOC108714318	2564.71	0.466487	0.12637	3.69143	0.000222996	0.00370975
MOB4	2552.28	0.581	0.18076	3.2142	0.00130807	0.0136209
FBXO38	2560.11	0.483722	0.130131	3.71719	0.000201452	0.00341154
ANXA4	2584.77	-0.495829	0.179067	-2.76895	0.0056237	0.0387469
GPBP1L1	2564.59	0.365022	0.126884	2.87681	0.00401712	0.0308337
DCAF10	2550.02	0.594494	0.171074	3.47506	0.000510743	0.00688177
GCNA	2547.35	0.672152	0.151534	4.43566	9.17915e-06	0.000318951
RASSF1	2529.36	1.02424	0.204127	5.01766	5.23035e-07	3.18734e-05
ZFP91	2542.11	0.40505	0.148856	2.72108	0.0065069	0.0429733
PRPF38A	2534.52	0.413769	0.145801	2.8379	0.00454117	0.0333754
PSMB3	2521.3	0.700842	0.182427	3.84175	0.000122158	0.00234801
GNE	2555.58	-0.489014	0.174353	-2.80474	0.0050357	0.0356892
RPL14	2530.75	0.453797	0.159802	2.83975	0.00451489	0.033258
TLK2	2509.46	0.683991	0.165607	4.13021	3.62431e-05	0.000943494
MXI1	2544.58	-0.668988	0.193647	-3.45467	0.000550959	0.00728018
POLR2L.1	2513.5	0.398883	0.137706	2.89663	0.00377199	0.0295871
MED6	2504.89	0.427146	0.130967	3.26148	0.00110832	0.0120396
RTN3	2549.55	-0.546143	0.1788	-3.0545	0.00225438	0.020391
ESCO1	2503.3	0.46035	0.136489	3.37281	0.000744065	0.00902754
GIGYF2	2554.29	-1.06512	0.217168	-4.90459	9.36207e-07	5.20502e-05
LOC108718652	2521.55	-0.541014	0.132904	-4.07073	4.68665e-05	0.00113211
C1QBP	2476.07	0.629801	0.124483	5.05932	4.20761e-07	2.67557e-05
LOC108719518	2510.78	-0.767635	0.188422	-4.07403	4.62075e-05	0.00112294
LOC108704702	2541.31	-0.800886	0.23985	-3.33911	0.000840472	0.00990587
GFPT2	2510.16	-1.10824	0.227948	-4.8618	1.16325e-06	6.21737e-05
TMEM132A	2513.25	-0.926065	0.206392	-4.48692	7.22592e-06	0.00026602
TIMM29	2493.34	-0.399888	0.116307	-3.43822	0.000585551	0.00764018
PAK1IP1	2467.19	0.338787	0.115749	2.9269	0.00342357	0.0277054
APBB1	2508.05	-0.519363	0.183886	-2.82438	0.00473726	0.0342531
SIRT7	2489.78	-0.402328	0.148792	-2.70396	0.00685179	0.04457
SEPTIN2	2447.6	0.56144	0.199412	2.81548	0.00487049	0.0349082
KCMF1	2441.04	0.514696	0.164078	3.1369	0.00170747	0.0166383
MYO1E.2	2493	-0.718979	0.150726	-4.77009	1.84144e-06	9.0046e-05
AQP11	2480.65	-0.650104	0.128837	-5.04594	4.51286e-07	2.83605e-05
PPP2R2D	2429.1	0.418119	0.121844	3.43161	0.000600014	0.00777842
MSTO1	2479.07	-0.911464	0.215284	-4.23378	2.29799e-05	0.000659003
ATXN7L3	2461.13	-0.668313	0.195841	-3.41252	0.000643646	0.00818814
NPEPL1	2471.49	-0.71907	0.151286	-4.75306	2.00362e-06	9.5935e-05
RAB11B.1	2415.63	0.599781	0.144658	4.1462	3.38039e-05	0.000893001
PTP4A2	2393.76	1.09416	0.161351	6.78126	1.19135e-11	3.24856e-09
PSMD14	2401.2	0.705227	0.167214	4.21752	2.47007e-05	0.000694728
PCYT1B	2374.39	0.863867	0.203864	4.23747	2.26054e-05	0.000654094
SMG9	2378.18	0.648276	0.193755	3.34585	0.000820302	0.0097395
PDCD4	2419.69	-0.582918	0.193848	-3.00708	0.00263768	0.0228391
LOC108695958	2399.87	-0.908988	0.231517	-3.92622	8.62912e-05	0.00180293
ZFC3H1	2388.24	-0.447335	0.137829	-3.24557	0.00117215	0.0125518
PLAA	2344.46	0.547759	0.126327	4.33606	1.4506e-05	0.000456698
LEPROTL1	2340.34	0.600997	0.170138	3.5324	0.0004118	0.00585768
MAGT1	2337.49	0.471207	0.133589	3.52729	0.000419835	0.00591963
DBNL	2327.17	0.565083	0.172822	3.26974	0.00107646	0.0117888
SHKBP1	2333.5	0.495732	0.126908	3.90623	9.37458e-05	0.00191394
NDUFA9	2333.62	0.370214	0.128239	2.8869	0.00389053	0.0301788
MSN	2325.82	0.411663	0.132656	3.10325	0.00191408	0.0180608
CHCHD4	2323.13	0.566056	0.151402	3.73875	0.000184934	0.00323394
LOC108719008	2320.65	0.599541	0.130982	4.57729	4.71029e-06	0.000189448
GCLM	2297.3	1.12555	0.209336	5.37676	7.58363e-08	6.48965e-06
SEPTIN11	2339.05	-0.564196	0.163261	-3.4558	0.000548667	0.00726498
USP24	2298.24	0.68314	0.139625	4.89267	9.94771e-07	5.44349e-05
KIF14	2311.53	0.423573	0.147874	2.86441	0.00417789	0.031541
CACTIN	2301.42	0.522161	0.138581	3.76792	0.000164616	0.00295884
QRICH1L2	2345.49	-0.765167	0.209796	-3.64719	0.000265124	0.00417759
RBMS2	2336.29	-0.771486	0.151794	-5.08245	3.72591e-07	2.41002e-05
EXOSC1	2303.55	0.356547	0.121778	2.92784	0.00341324	0.0276615
MSL3	2298.66	0.423341	0.152566	2.77481	0.00552347	0.03822
CBX2	2288.92	0.444141	0.165804	2.67871	0.00739072	0.0468856
LOC108696363	2337.82	-0.5431	0.176452	-3.07789	0.00208471	0.01922
EMC8	2292.67	0.534478	0.133271	4.01045	6.06038e-05	0.00134854
LOC121394796	2320.57	-0.474801	0.130683	-3.63322	0.000279911	0.00435093
SUPT20H	2301.32	-0.502423	0.158602	-3.16781	0.00153591	0.0153096
C1ORF52	2262.43	0.461914	0.153582	3.00761	0.00263314	0.0228274
FBXL14	2293.68	-0.407147	0.133794	-3.04308	0.00234167	0.0209607
LYSMD2	2250.84	0.660109	0.163454	4.03851	5.37925e-05	0.00123278
PRKACB	2269.19	0.425189	0.136128	3.12345	0.00178744	0.0171592
LOC108702942	2314.02	-1.00764	0.224904	-4.48033	7.45272e-06	0.000268833
CENPI	2303.46	-0.523678	0.135047	-3.87776	0.000105424	0.00210169
TAF12	2249.02	0.524912	0.139321	3.76765	0.000164789	0.00295884
PCIF1	2285.32	-0.566274	0.132222	-4.28274	1.84608e-05	0.000554101
CMC2	2239.6	0.628878	0.161631	3.89083	9.9903e-05	0.00201661
ZBTB5	2243.08	0.412132	0.149113	2.76389	0.0057117	0.0391854
GOLIM4	2294.98	-0.886525	0.230523	-3.84571	0.000120203	0.00232153
NKAP	2240.53	0.451576	0.130262	3.46668	0.000526933	0.00704507
TTC4	2245.34	0.369933	0.13114	2.8209	0.00478893	0.03458
LOC108718091	2222.89	0.519784	0.187788	2.76793	0.00564138	0.0388303
CAPN5	2252.93	-0.770332	0.16608	-4.63831	3.51275e-06	0.000149902
MELK	2219.17	0.457815	0.168852	2.71134	0.00670119	0.0438247
TRIM39	2255.99	-0.474333	0.132658	-3.57562	0.000349402	0.00515617
ISY1	2216.49	0.42185	0.158603	2.65978	0.00781908	0.0489468
DCAF8	2206.31	0.39386	0.129458	3.04239	0.00234711	0.020977
CXXC1	2226.62	-0.567517	0.148473	-3.82236	0.00013218	0.00249884
IDE	2187.56	0.449149	0.153918	2.91811	0.00352157	0.028229
GATAD1	2175.74	0.370735	0.121479	3.05183	0.00227448	0.0204652
ZNF423	2221.12	-0.984752	0.143894	-6.84359	7.72316e-12	2.17983e-09
LIG1	2152.59	0.663196	0.138029	4.80476	1.54935e-06	7.83837e-05
ZDHHC16	2184.3	-0.418254	0.141017	-2.96599	0.00301708	0.0252938
RAD51	2132.05	0.89494	0.143391	6.24126	4.34049e-10	7.93521e-08
QTRT2	2186.43	-0.651619	0.171435	-3.80098	0.000144126	0.00267748
RFC2	2152.19	0.472625	0.138594	3.41013	0.000649309	0.00825125
PDIA4	2148.66	0.492707	0.15455	3.188	0.00143261	0.0145965
SESN2	2125.86	0.651574	0.213783	3.04783	0.00230504	0.020717
TBC1D25	2192.28	-1.02904	0.199288	-5.16358	2.42266e-07	1.73225e-05
TMEFF1	2182.47	-0.934498	0.211909	-4.40991	1.03413e-05	0.000352482
PMF1	2164.56	-0.408998	0.149079	-2.74349	0.00607899	0.040752
LOC108699950	2138.53	0.403734	0.128078	3.15226	0.00162012	0.0159513
TIMM9	2130.35	0.43395	0.150108	2.89092	0.00384122	0.0298539
EPN2	2158.66	-0.52412	0.148196	-3.53667	0.000405204	0.00576896
LOC108709393	2107.79	0.733383	0.192568	3.80844	0.000139844	0.00260418
TFDP1	2123.01	0.414476	0.130318	3.1805	0.0014702	0.0148759
RAP2A	2075.84	1.32644	0.200151	6.62723	3.42038e-11	8.73445e-09
IARS1	2102.58	0.709948	0.147376	4.81727	1.45535e-06	7.48039e-05
MTCH2	2098.61	0.407003	0.132372	3.07469	0.00210723	0.0194053
LOC108715161	2094.39	0.407729	0.124131	3.28465	0.00102107	0.011329
COPE	2093.75	0.402184	0.131681	3.05423	0.0022564	0.020391
LOC108710721	2096.22	-0.635197	0.17625	-3.60395	0.000313419	0.00475239
LOC108707065	2059.1	0.750864	0.163778	4.58464	4.54771e-06	0.000184291
ATP5PB	2061.75	0.62919	0.134143	4.69043	2.72629e-06	0.000122174
ZFAND5	2055.59	0.577196	0.158214	3.6482	0.00026408	0.00416522
PDCD6	2055.68	0.571515	0.160931	3.5513	0.000383332	0.00552974
RAB2B	2060.69	0.357175	0.127762	2.79563	0.00517992	0.0364006
LOC108708782	2058.72	0.430431	0.124268	3.46374	0.000532726	0.00710066
LOC108706815	2052.47	0.538607	0.158134	3.40602	0.000659178	0.00835028
LOC108706827	2058.34	0.356739	0.123176	2.89616	0.00377754	0.0295871
HIF1AN	2055.86	0.491503	0.151266	3.24926	0.00115707	0.0124265
RNASEH1	2055.04	0.574129	0.180995	3.17206	0.00151361	0.0151813
SRPRA	2050.08	0.547548	0.160174	3.41845	0.000629783	0.00804613
CEPT1	2099.5	-1.04585	0.315537	-3.31451	0.000918044	0.0105349
MGC53707	2051.78	0.545882	0.20239	2.69718	0.00699297	0.0452182
LMF2	2043.57	0.536697	0.172495	3.11138	0.00186217	0.0176643
LOC108713159	2047.61	0.480944	0.133357	3.60644	0.00031043	0.00472041
QTRT1	2074.95	-0.808131	0.202476	-3.99125	6.57259e-05	0.0014334
HSPBP1	2038.53	0.51488	0.131876	3.90429	9.45038e-05	0.00192219
PRKAR2A	2023.69	0.709002	0.156466	4.53135	5.86091e-06	0.000228306
LOC108703717	2029.11	0.356018	0.125847	2.82898	0.0046697	0.0339717
LOC108701666	2094.7	-1.00006	0.223046	-4.48367	7.33699e-06	0.000268267
CAPN8.1	2047.75	-1.33975	0.288353	-4.64622	3.38074e-06	0.000144652
VPS45	2011.13	0.374306	0.140302	2.66786	0.00763361	0.048104
CWF19L1	1994.67	0.827643	0.147955	5.59388	2.22051e-08	2.2961e-06
OGFOD1	2003.89	0.437262	0.129786	3.36911	0.000754109	0.00913562
MFAP2	2047.93	-0.796084	0.234446	-3.3956	0.000684777	0.0085733
LOC108708221	2027.19	-0.825562	0.193402	-4.26864	1.96668e-05	0.00058055
HPS3	1990.98	0.638538	0.184932	3.45283	0.000554741	0.00731828
ERCC3	2009.6	-0.382602	0.141887	-2.69652	0.00700672	0.0452889
SYN1	2036.38	-1.46047	0.251417	-5.80896	6.28618e-09	7.60391e-07
GPD1	2040.8	-1.21228	0.320519	-3.78224	0.000155421	0.00283847
PTGDS	1999.89	-1.18449	0.315356	-3.75604	0.000172626	0.00305787
TSEN2	2004.31	-0.520366	0.179937	-2.89193	0.00382882	0.0298199
NOMO3	1949.56	0.801082	0.164194	4.87889	1.06683e-06	5.79839e-05
APC	1954.44	0.463719	0.161258	2.87563	0.00403223	0.0309202
MGC69520	1935.29	0.636194	0.232849	2.73221	0.00629106	0.0418918
OGFR	1988.86	-0.824186	0.264027	-3.12159	0.00179875	0.0172364
DDA1	1941.12	0.599882	0.163084	3.67836	0.000234736	0.00383394
BAZ2B	1973.7	-0.492279	0.149376	-3.29557	0.000982207	0.0110502
CCAR1	1943.3	0.584154	0.133907	4.36238	1.28653e-05	0.000417852
PTPN2	1917.08	0.720367	0.216431	3.32839	0.000873496	0.010198
CLDN4	1951.11	-0.762821	0.233184	-3.27133	0.00107042	0.0117629
PPP1R3C.2	1968.55	-1.02742	0.202229	-5.08048	3.76476e-07	2.4227e-05
LOC108716424	1915	0.591504	0.164649	3.59252	0.000327495	0.00491029
KPNA6	1924.17	0.472719	0.1608	2.9398	0.00328423	0.0268207
XFGFRA2	1947.9	-0.557809	0.142213	-3.92235	8.76909e-05	0.00182035
HABP4	1950.44	-0.838548	0.186939	-4.48568	7.26817e-06	0.000266356
ZNF319	1904.25	0.747622	0.15264	4.89794	9.68459e-07	5.35415e-05
POLD2	1914.04	0.579102	0.171226	3.38209	0.000719366	0.00884763
SFSWAP	1909.82	0.552236	0.191744	2.88007	0.00397586	0.0306339
H1-10	1948.25	-1.17405	0.158573	-7.40384	1.32301e-13	5.75258e-11
HACD2	1971.53	-1.1997	0.257723	-4.655	3.23982e-06	0.000141637
LOC121393661	1900.51	0.508816	0.150147	3.38879	0.000702013	0.0087145
TMEM30A	1888.52	0.487339	0.180337	2.70238	0.00688445	0.0447503
MAZ	1921.02	-0.79021	0.234488	-3.36994	0.00075184	0.009115
PALM2AKAP2	1884.23	0.590102	0.14553	4.05486	5.0164e-05	0.00117848
EFNA1	1922.83	-0.624877	0.215733	-2.89653	0.00377319	0.0295871
AP1G1	1880.55	0.642598	0.169318	3.7952	0.000147524	0.00272487
XB5835757	1909.77	-0.488823	0.12289	-3.97773	6.95773e-05	0.0015025
CDKN2AIP	1870.54	0.696493	0.155492	4.4793	7.48894e-06	0.000269535
KDM7A	1918.72	-0.584985	0.155416	-3.764	0.000167214	0.00298573
TCF7L1	1870.05	0.761981	0.145091	5.25174	1.50673e-07	1.15982e-05
LOC108713147	1912.26	-0.847663	0.14777	-5.73635	9.67365e-09	1.13598e-06
ZC3H7A	1858.65	0.603623	0.198367	3.04297	0.00234258	0.0209607
NUP37	1897.57	-0.786339	0.214762	-3.66145	0.000250793	0.00401468
SEC24B	1853.34	0.726701	0.1669	4.35411	1.33608e-05	0.000431865
VDAC2	1852.67	0.555298	0.17261	3.21708	0.00129505	0.013533
KLF11	1831.82	0.832558	0.209261	3.97857	6.93314e-05	0.0014992
BLMH	1852.48	0.414736	0.142011	2.92045	0.00349523	0.0280735
LOC108709728	1839.59	0.541983	0.151217	3.58413	0.000338197	0.00504723
AAAS	1886.49	-0.805081	0.178056	-4.52152	6.13976e-06	0.000236307
ARPC3	1846.79	0.420742	0.137307	3.06424	0.00218224	0.0199137
FAM168A	1865.75	-0.434406	0.155907	-2.78632	0.00533102	0.0372085
NKAPD1	1834.28	0.630031	0.171529	3.67303	0.000239688	0.00387938
CCDC9	1839.85	0.473274	0.161429	2.93178	0.00337022	0.0273701
ORC1	1825.62	0.76073	0.146904	5.17843	2.23763e-07	1.62157e-05
TPBG	1858.72	-0.417569	0.130251	-3.20588	0.00134651	0.0139156
UNC45A	1831.6	0.591405	0.1753	3.37368	0.000741714	0.00901261
LOC108705605	1853.96	-0.50434	0.13766	-3.66365	0.000248645	0.00399222
PCNX4	1820	0.89615	0.163492	5.48132	4.22161e-08	3.90329e-06
PDIK1L	1821.34	0.578932	0.136971	4.22667	2.37173e-05	0.000672951
WDR77	1818.16	0.745655	0.143377	5.20066	1.98582e-07	1.48042e-05
CDK16	1856.21	-0.51355	0.145613	-3.52681	0.000420592	0.00592219
INSM1	1867.24	-1.10519	0.245663	-4.49879	6.83403e-06	0.000256284
REXO1	1814	0.568336	0.131786	4.31258	1.6136e-05	0.000496717
UNASSIGNED_GENE_17	1809.96	0.669884	0.138867	4.82393	1.40757e-06	7.25798e-05
PPP1R21	1801.61	0.71895	0.182451	3.94052	8.13045e-05	0.00171432
DLG5	1850.76	-0.934536	0.233572	-4.00106	6.30592e-05	0.00138938
ZMPSTE24	1804.31	0.650629	0.151414	4.29701	1.73117e-05	0.000529487
TWF1	1803.81	0.42253	0.143611	2.94219	0.00325901	0.0266824
ZNF518A	1801.84	0.419369	0.147301	2.84703	0.00441297	0.0327472
FBXW4	1835.61	-0.729998	0.148459	-4.91718	8.77998e-07	4.92169e-05
CLDN6.2	1810.63	-0.648945	0.219449	-2.95716	0.00310492	0.025775
TIMM17A	1791.8	0.387022	0.140064	2.76317	0.00572424	0.0392244
KPNA1	1789.65	0.419917	0.138869	3.02384	0.00249588	0.0219597
POMP	1777.69	0.743737	0.162	4.59096	4.41202e-06	0.000179698
HAO2	1816.64	-1.09821	0.198549	-5.53118	3.18089e-08	3.12037e-06
ARHGAP23	1800.32	-0.601233	0.203892	-2.94877	0.00319036	0.0263078
ARL8B	1798.98	-0.467798	0.170066	-2.75069	0.00594696	0.0402333
LOC108701254	1786.51	-0.556983	0.167932	-3.31672	0.000910819	0.0104966
PHF13	1747.64	0.418905	0.15553	2.6934	0.00707266	0.0456235
GFM1	1744.62	0.498709	0.130949	3.80842	0.000139857	0.00260418
P3H1	1779.7	-0.793714	0.140029	-5.6682	1.44305e-08	1.61221e-06
LOC108707282	1772.94	-0.888487	0.173137	-5.1317	2.87139e-07	1.95063e-05
PEX3	1738.19	0.333621	0.123025	2.71182	0.0066914	0.0437784
CSE1L	1734.77	0.625843	0.167926	3.7269	0.000193851	0.00333201
RAB11FIP4L	1758.04	-0.623671	0.184857	-3.37381	0.000741366	0.00901261
UNASSIGNED_GENE_22	1731.48	0.609741	0.201328	3.0286	0.00245692	0.0217181
AASDH	1754.18	-0.712187	0.1646	-4.32678	1.51304e-05	0.000471739
LOC108710734	1751.11	-0.626201	0.196801	-3.1819	0.00146311	0.0148602
CENPN	1711.52	0.5834	0.167073	3.49189	0.000479616	0.00656127
LOC108719486	1749.5	-0.668109	0.177889	-3.75576	0.000172815	0.00305787
NAPB	1704.14	0.623081	0.156274	3.98711	6.68836e-05	0.00145409
SNRNP48	1707.28	0.433745	0.141431	3.06683	0.00216344	0.0197646
LOC108712531	1736.56	-0.96587	0.267808	-3.60658	0.000310263	0.00472041
LOC108706660	1698.22	0.484379	0.138778	3.49031	0.000482457	0.00658894
ADRM1	1699.35	0.49669	0.166814	2.97752	0.00290594	0.0245769
ARMC1	1720.63	-0.388841	0.12883	-3.01823	0.00254253	0.0222426
C2CD5	1748.39	-1.49425	0.279733	-5.3417	9.20796e-08	7.55804e-06
CAPN2	1727.5	-1.0146	0.283265	-3.5818	0.000341235	0.00507844
ATAD3A	1688.77	0.592076	0.199506	2.96771	0.00300023	0.0252026
NAGLU	1735.6	-0.882866	0.252882	-3.49122	0.000480815	0.00657209
FGD1	1707.06	-0.620993	0.142104	-4.36998	1.24257e-05	0.000409641
VAMP7	1674.5	0.659309	0.13214	4.98947	6.05456e-07	3.59431e-05
PPP2R1A	1701.97	-0.490922	0.144462	-3.39828	0.000678113	0.00851638
LOC108718198	1711.8	-0.692161	0.197532	-3.50404	0.000458251	0.00634453
HAS-RS	1696.76	-2.35102	0.602166	-3.90427	9.45086e-05	0.00192219
COPS2	1666.54	0.62064	0.160907	3.85713	0.000114726	0.00223416
LOC108714701	1656.66	0.650036	0.152908	4.25117	2.12655e-05	0.000623167
RADX	1651.33	0.606159	0.150426	4.02962	5.5866e-05	0.00127257
CYB5R3	1681.5	-0.982973	0.210551	-4.66857	3.03297e-06	0.00013442
LOC108704672	1688.82	-0.441048	0.151142	-2.91811	0.00352161	0.028229
SLC33A1	1659.21	0.377738	0.140519	2.68815	0.00718487	0.0460702
RARA	1681.66	-0.811868	0.185954	-4.36597	1.26562e-05	0.000415184
TIMM44	1650.45	0.572843	0.13478	4.25021	2.13567e-05	0.000624704
TMEM33	1642.85	0.706675	0.175773	4.02039	5.81019e-05	0.00130187
PSMB2	1641.1	0.512652	0.137959	3.71596	0.000202432	0.00342453
LOC108699873	1637.16	0.411923	0.147243	2.79757	0.00514889	0.0362683
GALNT11	1667.95	-0.613448	0.206944	-2.96432	0.00303354	0.0253789
MFSD14BL	1634.1	0.573236	0.170521	3.36168	0.000774704	0.00931583
LOC108716837	1631.86	0.617485	0.140726	4.38785	1.14474e-05	0.000384481
P4HA1	1670.17	-1.19066	0.223119	-5.33642	9.48007e-08	7.7028e-06
R3HCC1L	1625.19	0.681878	0.193296	3.52763	0.000419301	0.0059173
C1ORF84	1656.92	-0.563162	0.172007	-3.27407	0.00106011	0.0116815
DGCR6	1630.19	0.52122	0.138423	3.76541	0.000166279	0.00297563
LOC108700587	1657.75	-0.655557	0.151606	-4.32407	1.53176e-05	0.000475731
ACTR6	1620.09	0.5125	0.166211	3.08343	0.00204626	0.0189523
PGGT1B	1616.53	0.487845	0.12882	3.78701	0.000152469	0.00280014
TAB2	1616.89	0.412116	0.12759	3.23001	0.00123786	0.0130588
ZNF280D	1609.6	0.417703	0.139084	3.00325	0.00267114	0.0230915
TRMT11	1605.42	0.552378	0.142659	3.87203	0.000107935	0.00214377
UNASSIGNED_GENE_11	1601.03	0.793535	0.253393	3.13164	0.00173836	0.0167867
LAMTOR5	1600.85	0.492481	0.131319	3.75028	0.000176638	0.00310913
NUCB1	1591.41	0.591058	0.159503	3.70562	0.000210877	0.00353026
NARF	1595.23	0.531897	0.161824	3.28689	0.00101301	0.0113019
CDC42SE2L	1593.7	0.54238	0.164077	3.30565	0.000947557	0.010781
ARL13B	1606.7	-0.586285	0.149931	-3.91037	9.21563e-05	0.00189108
PAFAH1B3	1575.15	0.543142	0.159165	3.41244	0.000643834	0.00818814
BTC	1598.35	-1.17076	0.258779	-4.52415	6.06391e-06	0.00023451
LARS2	1583.79	0.438243	0.142093	3.0842	0.00204103	0.0189257
TMTC3	1576.27	0.631796	0.149125	4.23668	2.26847e-05	0.00065521
SUV39H1	1573.62	0.506551	0.156506	3.23662	0.00120954	0.0128358
MST1R	1597.51	-0.974229	0.206323	-4.72186	2.33692e-06	0.000108036
ROBO3	1549.04	0.662325	0.233911	2.83153	0.00463266	0.0338466
SKIDA1	1605.34	-1.28442	0.213383	-6.01933	1.75139e-09	2.56149e-07
RING1	1560.7	0.411949	0.145599	2.82934	0.00466443	0.0339588
CPOX	1598.15	-1.35307	0.22629	-5.97937	2.24e-09	3.10666e-07
TUT4	1573.09	-0.479458	0.178247	-2.68985	0.00714833	0.0459458
SMG5	1577.05	-0.39707	0.145957	-2.72045	0.0065193	0.0430022
SLC25A34	1586.86	-0.809071	0.196864	-4.1098	3.95996e-05	0.00100327
RBM15	1585.72	-1.06887	0.197036	-5.42476	5.8034e-08	5.14399e-06
SAR1A	1552.43	0.401184	0.127008	3.15873	0.00158457	0.0156878
LOC108702579	1543.07	0.802931	0.178558	4.49676	6.89961e-06	0.000256946
PTPRF	1556.63	-0.659718	0.227394	-2.90122	0.00371718	0.0293291
CIT	1567.3	-1.02352	0.237183	-4.31533	1.59363e-05	0.000492098
TXNDC12	1535.61	0.827196	0.19272	4.29222	1.76893e-05	0.000537968
CNPPD1	1529.32	0.678101	0.192167	3.5287	0.000417605	0.00590618
LOC108719076	1533.9	0.564012	0.125085	4.50903	6.51238e-06	0.000248863
LOC108695508	1565.42	-0.508266	0.189935	-2.676	0.00745057	0.0471723
CMTM5	1586.63	-1.03432	0.268282	-3.85534	0.000115568	0.00224277
BDP1	1527.19	0.547543	0.18101	3.02493	0.00248689	0.0219107
LOC121395600	1526.95	0.530627	0.163703	3.24139	0.00118949	0.0126648
CYBRD1	1556.57	-0.756466	0.265591	-2.84823	0.00439627	0.0326684
CCNI2	1543.01	-0.430893	0.129342	-3.33142	0.000864056	0.0101024
LOC108701719	1519.4	0.551689	0.160347	3.44059	0.000580457	0.00757987
CIC	1550.6	-0.865767	0.250749	-3.45272	0.000554967	0.00731828
PIK3R3	1516.17	0.631957	0.171573	3.68331	0.000230222	0.00378977
ACCS	1551.57	-0.63752	0.195297	-3.26437	0.00109709	0.0119527
NOTUM	1552.36	-0.722972	0.203698	-3.54923	0.000386359	0.00555969
PRDM2	1514.41	0.393539	0.143224	2.74771	0.00600132	0.0404763
RNPEPL1	1511.24	0.621237	0.149373	4.15897	3.19687e-05	0.00085434
GET1	1536.12	-0.447087	0.156272	-2.86096	0.00422365	0.0317552
LOC108715578	1508.57	0.499239	0.137016	3.64367	0.000268781	0.00422693
TTC7B	1503.87	0.581194	0.158909	3.65739	0.000254792	0.00406083
DDX39B	1496.7	0.836816	0.187804	4.45579	8.35831e-06	0.000297155
SALL1	1541.66	-0.878866	0.195286	-4.5004	6.78268e-06	0.00025555
LOC108695484	1512.86	-0.740159	0.224026	-3.30389	0.000953516	0.0108293
JAG1	1489.39	0.474397	0.170907	2.77577	0.00550719	0.0381402
KMT5B	1492.17	0.544538	0.155394	3.50425	0.0004579	0.00634453
CCDC22	1494.85	0.39581	0.136344	2.90303	0.00369567	0.0292167
WWP1	1520.75	-0.477096	0.143452	-3.32583	0.000881564	0.0102698
SEC14L1	1491.53	0.451509	0.169728	2.66019	0.00780972	0.0489393
MFSD14B	1471.62	0.795295	0.192241	4.13696	3.51942e-05	0.000922156
PAN3	1478	0.586047	0.142128	4.12338	3.73353e-05	0.000964126
STUB1	1461.34	0.914322	0.160716	5.68904	1.27758e-08	1.45771e-06
ZNF276	1471.41	0.466906	0.142424	3.27828	0.00104441	0.011556
USP19	1459.47	0.606301	0.182703	3.31852	0.000904973	0.0104742
PAPSS1	1465.55	0.556399	0.126001	4.41583	1.00624e-05	0.000344395
COPS4	1464.97	0.532793	0.125922	4.23115	2.32499e-05	0.000662024
LOC108717497	1485.88	-0.599276	0.147983	-4.04962	5.13011e-05	0.00119096
SEC24A	1457.49	0.542521	0.148817	3.64555	0.000266818	0.00420017
VPS26A	1462.84	0.509756	0.160294	3.18013	0.00147207	0.0148854
EXOC8	1456.35	0.535633	0.178342	3.00341	0.00266972	0.0230915
IL17RD	1488.5	-0.78802	0.225411	-3.49592	0.000472434	0.00648508
CENPC	1442.2	0.639365	0.177039	3.61144	0.0003045	0.00465665
LOC108707924	1449.35	0.505519	0.148458	3.40512	0.000661347	0.00837117
EEF1AKMT3	1477.61	-0.550089	0.205346	-2.67884	0.00738766	0.0468847
CYP20A1	1468.61	-0.798182	0.198144	-4.02829	5.61829e-05	0.00127485
XB5959486	1448.31	0.470162	0.153198	3.06899	0.00214785	0.0196754
APTX	1437.78	0.569367	0.151234	3.76481	0.000166677	0.00297944
GBX2.2	1457.06	-0.718824	0.164385	-4.37281	1.22656e-05	0.000406026
ZXDC	1424.23	0.800205	0.134241	5.96097	2.50742e-09	3.4186e-07
FBN3	1458.1	-0.622634	0.217707	-2.85997	0.00423685	0.031807
GOLGB1	1427.77	0.507428	0.176022	2.88276	0.00394211	0.0304637
STRADA	1433.38	0.390749	0.125277	3.11908	0.0018142	0.0173318
TULP4	1450.75	-0.539445	0.145	-3.72031	0.000198981	0.0033768
KLHL7	1427.3	0.583588	0.130411	4.47499	7.64145e-06	0.00027441
PHC2	1450.51	-0.530546	0.144586	-3.66941	0.00024311	0.00392685
EFR3A	1418.24	0.557331	0.194818	2.86078	0.00422599	0.0317552
LOC108717085	1449.01	-0.854921	0.161707	-5.28686	1.24434e-07	9.81323e-06
RPP40	1425.64	0.435699	0.158112	2.75563	0.00585789	0.0398823
TMED10L	1420.83	0.521685	0.146347	3.56471	0.000364259	0.00530815
XB5848002	1403.65	0.953234	0.184385	5.16981	2.3433e-07	1.68299e-05
OTUD5	1447.95	-1.04764	0.141654	-7.39577	1.40587e-13	5.95201e-11
FZD2	1437.05	-0.43121	0.158333	-2.72343	0.00646072	0.0427624
EBAG9	1417.98	0.516848	0.145245	3.55844	0.000373058	0.00541186
ARL2BP	1409.79	0.512014	0.183607	2.78864	0.00529297	0.0370232
RDX	1427.26	-0.583514	0.190762	-3.05885	0.00222185	0.0201722
PARD3	1407.44	0.489297	0.165708	2.95277	0.00314934	0.0260229
BMT2	1403.52	0.710237	0.171957	4.13033	3.62243e-05	0.000943494
RWDD1	1412.8	0.395876	0.138982	2.8484	0.00439392	0.0326684
SGO2	1408.44	0.430495	0.149344	2.88258	0.0039443	0.0304637
LOC108720060	1411.67	0.544668	0.165079	3.29944	0.000968781	0.0109682
FBLN1	1427.93	-1.1765	0.353088	-3.33202	0.000862169	0.0100923
P3H3	1428.72	-0.794811	0.16059	-4.94933	7.44713e-07	4.23355e-05
LOC108709564	1425.55	-0.956246	0.168135	-5.68736	1.29018e-08	1.46172e-06
BLM	1395.84	0.534933	0.152831	3.50015	0.00046499	0.00641574
BRAF	1414.98	-0.468452	0.163997	-2.85646	0.00428394	0.0320856
DCAF1	1396.5	0.42592	0.131362	3.24233	0.00118555	0.0126396
LOC108700255	1412.12	-0.753422	0.194845	-3.86677	0.000110285	0.00217968
CLINT1	1390.1	0.371882	0.130335	2.85328	0.00432701	0.032318
LOC108699995	1422.9	-1.24609	0.161459	-7.7177	1.18452e-14	6.57121e-12
FAM199X	1387.26	0.445699	0.164318	2.71242	0.00667947	0.0437507
RNF169	1380.09	0.638783	0.219447	2.91087	0.0036042	0.0287193
PIGT	1384.46	0.474072	0.146073	3.24545	0.00117264	0.0125518
GTPBP2	1407.69	-0.745874	0.220866	-3.37705	0.00073269	0.00893671
LOC108718134	1375.95	0.429858	0.155693	2.76094	0.00576351	0.0394065
HPF1	1373.55	0.698497	0.142636	4.89707	9.72761e-07	5.35951e-05
LOC108701025	1375.54	0.588775	0.141989	4.14663	3.37403e-05	0.000892785
SSU72	1357.64	1.23299	0.198318	6.21724	5.05968e-10	8.84784e-08
STK11IP	1359.44	0.749048	0.232983	3.21503	0.00130431	0.0135993
RFWD3	1364.16	0.761566	0.200639	3.7957	0.000147229	0.00272255
REXO2	1368.76	0.415765	0.139691	2.97632	0.00291729	0.0246498
MTF1	1365.49	0.566045	0.165502	3.42016	0.000625834	0.00801626
LOC108698104	1398.34	-1.00189	0.159647	-6.27567	3.48138e-10	6.58922e-08
TPI1	1343.94	1.29263	0.251824	5.13309	2.85025e-07	1.95063e-05
LOC108711672	1388.93	-0.652856	0.159282	-4.09874	4.15414e-05	0.00103752
FAM76B	1356.96	0.410129	0.154708	2.65099	0.00802554	0.049832
CPZ	1387.98	-0.951801	0.258501	-3.682	0.00023141	0.00379891
LOC108717854	1351.95	0.414536	0.145236	2.85423	0.0043141	0.0322515
SEMA3F	1388.95	-1.10623	0.206308	-5.36201	8.22988e-08	6.96854e-06
RAB11A	1344.58	0.810333	0.180241	4.49584	6.92972e-06	0.000257472
AP1B1	1348.05	0.629505	0.133489	4.7158	2.40767e-06	0.000110987
AEN	1338.83	0.90522	0.128206	7.06069	1.65679e-12	5.67117e-10
SLC25A19	1339.9	0.428546	0.144591	2.96385	0.0030382	0.02539
SESN1	1310.87	1.36345	0.266944	5.10764	3.26205e-07	2.156e-05
ROBO1	1340.17	-0.407824	0.149352	-2.73063	0.0063213	0.0420583
LRRFIP2	1327.82	0.409706	0.144288	2.8395	0.00451843	0.0332689
POLR3D	1328.42	0.517978	0.193318	2.67941	0.00737522	0.0468242
LOC108695976	1341.07	-1.00585	0.181965	-5.52769	3.24483e-08	3.14475e-06
SPCS3	1313.38	0.718674	0.167781	4.28342	1.84046e-05	0.000553444
USP38	1317.49	0.360191	0.133408	2.69991	0.00693576	0.0449567
TRIP4	1313.81	0.474507	0.1654	2.86885	0.00411972	0.0312568
MGC85216	1306.44	0.700105	0.156201	4.48208	7.39191e-06	0.000268307
IMPA2	1327.83	-0.419395	0.14639	-2.86491	0.0041713	0.0315208
LOC108698041	1301.86	0.69056	0.225984	3.05579	0.00224467	0.0203335
DOLPP1	1306.67	0.536843	0.170154	3.15504	0.00160478	0.0158492
FOXRED2	1327.96	-0.604116	0.164868	-3.66424	0.000248075	0.0039892
CABIN1	1295.34	0.546513	0.136291	4.00991	6.07432e-05	0.00134977
LOC108701635	1290.77	0.645402	0.154218	4.185	2.8517e-05	0.000778916
FRMD8	1309.79	-0.957963	0.302379	-3.16808	0.00153447	0.0153096
FAM20B	1279.17	0.442486	0.165811	2.66862	0.00761628	0.0480136
LOC108704268	1276.04	0.473681	0.169205	2.79946	0.00511882	0.0361033
CCDC167	1306.34	-1.30311	0.236677	-5.50584	3.67416e-08	3.47705e-06
LOC108712680	1296.99	-0.565524	0.151925	-3.72239	0.000197347	0.0033704
FAM83H	1290.99	-0.607033	0.153444	-3.95605	7.62002e-05	0.00162635
LOC121395220	1325.18	-1.88367	0.306556	-6.14464	8.01457e-10	1.28938e-07
FMR1	1270.17	0.479305	0.134572	3.56169	0.000368481	0.00536127
LOC108717687	1277.8	-0.946521	0.264775	-3.57482	0.000350474	0.0051634
STAM2	1261.56	0.42472	0.149878	2.83378	0.00460004	0.0337155
POFUT1	1280.45	-0.719688	0.199647	-3.60481	0.000312385	0.00474566
LOC121402969	1288.7	-2.19412	0.30444	-7.20708	5.71657e-13	2.18972e-10
XFRP	1299.69	-0.89658	0.286521	-3.12919	0.00175288	0.0168966
LOC108719919	1304.11	-1.14931	0.285977	-4.01888	5.8476e-05	0.0013048
SLC30A9	1255.1	0.382289	0.1393	2.74436	0.00606284	0.0407261
TRIM71	1267.16	-0.922564	0.167371	-5.5121	3.54579e-08	3.39551e-06
LOC108713010	1242.45	0.910969	0.177222	5.14028	2.74326e-07	1.89414e-05
LOC108707797	1266.72	-0.510131	0.156199	-3.2659	0.00109117	0.0119177
C1ORF131	1246.85	0.513366	0.139679	3.67533	0.000237539	0.00385623
RAB8A	1247.08	0.427294	0.153864	2.7771	0.00548469	0.0380663
UBE2D1	1244.17	0.541543	0.180656	2.99764	0.00272077	0.0234324
PTPN18	1267.5	-0.462756	0.1395	-3.31725	0.000909073	0.010484
CDKNX	1258.42	-0.53946	0.183415	-2.94121	0.00326937	0.0267393
LOC108711401	1242.24	0.600594	0.185684	3.2345	0.00121854	0.0128973
P4HA2	1256.34	-0.842081	0.211749	-3.97679	6.98529e-05	0.00150643
MYO1C	1238.45	0.554617	0.172254	3.21976	0.001283	0.0134381
LOC108710732	1249.19	-0.503222	0.160436	-3.1366	0.00170919	0.0166449
USF1	1263.78	-0.817548	0.161285	-5.06898	3.99953e-07	2.56352e-05
TBCB	1230.92	0.668695	0.207215	3.22706	0.00125068	0.0131595
MTM1	1224.06	0.573458	0.203421	2.81907	0.00481629	0.0346704
ATP2C1	1219.64	0.9792	0.162972	6.00841	1.87349e-09	2.67075e-07
USO1	1245.81	-0.577008	0.180119	-3.20348	0.00135779	0.0139937
HYLS1	1246.2	-0.504638	0.176224	-2.86363	0.00418823	0.0315894
AP3D1	1217.5	0.594081	0.197978	3.00074	0.00269324	0.0232451
IPO4	1220.59	0.634658	0.148672	4.26886	1.96477e-05	0.00058055
LOC108700138	1216.93	0.438237	0.151153	2.8993	0.00373991	0.0294507
AP5Z1	1244.45	-0.822509	0.189749	-4.33472	1.45944e-05	0.000458582
TRIL	1255.53	-1.3879	0.295826	-4.69161	2.7107e-06	0.000122156
MTIF2	1212.02	0.588843	0.147139	4.00194	6.28247e-05	0.00138836
DHX30	1213.38	0.495601	0.154351	3.21086	0.00132337	0.013718
CRIPT	1217.89	-0.443806	0.159414	-2.78398	0.00536963	0.0373975
ARID1B	1222.31	-0.427244	0.146284	-2.92065	0.00349301	0.0280697
CSGALNACT2	1196.37	0.803946	0.142417	5.64501	1.65168e-08	1.80764e-06
CCDC71L	1197.18	0.493217	0.142034	3.47253	0.000515579	0.00693531
MMS22L	1196.79	0.48383	0.171808	2.81611	0.00486095	0.0348653
SRP14	1192.42	0.473754	0.167517	2.82809	0.00468268	0.0340112
SIN3B	1191.5	0.406508	0.134373	3.02522	0.00248453	0.021902
CAND1	1178.84	1.07342	0.156262	6.86937	6.44853e-12	1.92118e-09
RNF125	1191.02	0.429156	0.157321	2.72789	0.00637405	0.0423218
LOC108704801	1225.12	-1.59398	0.171631	-9.28727	1.58303e-20	2.31525e-17
GEMIN2	1188.91	0.462918	0.149315	3.10027	0.00193346	0.0182117
LOC108715921	1225.82	-1.43559	0.326387	-4.39844	1.09032e-05	0.000367839
LOC121401506	1176.66	1.12132	0.180702	6.20538	5.45633e-10	9.33845e-08
RASA1	1180.91	0.521927	0.134329	3.88543	0.000102148	0.00205251
LOC108708617	1201.54	-0.463691	0.147918	-3.13478	0.00171983	0.0166779
UNASSIGNED_GENE_10	1179.98	0.740813	0.258182	2.86934	0.00411327	0.0312568
COP1	1173.56	0.472294	0.176631	2.67391	0.00749735	0.0474125
LOC108717642	1200.2	-0.824293	0.304069	-2.71088	0.00671055	0.0438681
PKP4	1174.58	0.544454	0.171082	3.18242	0.00146051	0.0148431
APMAP	1172.27	0.456776	0.135118	3.38056	0.000723388	0.00887033
NFE2L3	1188.64	-0.919155	0.195203	-4.70872	2.49282e-06	0.00011329
CIAO2B	1188.1	-0.455697	0.169443	-2.68939	0.00715828	0.045973
NDUFV2	1169.95	0.611298	0.161147	3.79341	0.000148592	0.00273831
LOC495312	1167.42	0.368825	0.138319	2.66648	0.00766505	0.0482454
FUNDC1	1161.85	0.526286	0.141726	3.71341	0.000204486	0.00344479
IGF1R	1181.75	-0.740883	0.150132	-4.93488	8.01995e-07	4.52719e-05
LOC108703931	1186.26	-1.06199	0.185941	-5.71145	1.12019e-08	1.28726e-06
ZHX1	1159	0.48259	0.154674	3.12005	0.0018082	0.0173037
FLAD1	1187.14	-1.02369	0.145783	-7.022	2.18707e-12	7.33034e-10
HERPUD1	1151.12	0.748332	0.147958	5.05772	4.24293e-07	2.68741e-05
FNTA	1138.38	1.47214	0.29283	5.02729	4.97472e-07	3.0782e-05
PAX8	1199.58	-1.03632	0.340643	-3.04223	0.00234831	0.020977
BCKDHA	1151.99	0.541767	0.166973	3.24464	0.00117601	0.0125795
CDC45	1153.88	0.438229	0.141881	3.08871	0.00201031	0.0187925
UBXN2A	1151.7	0.514716	0.141744	3.63131	0.000281982	0.00437889
PARN	1154.31	0.695217	0.205079	3.38999	0.000698953	0.00869311
HTRA1	1182.39	-2.73139	0.221535	-12.3294	6.29087e-35	1.01208e-30
MKRN1	1172.62	-1.38101	0.217708	-6.34342	2.24717e-10	4.35572e-08
SUCLA2	1147.91	0.50613	0.149204	3.3922	0.000693326	0.00863999
DNAJA3	1151.41	0.431469	0.142623	3.02525	0.00248428	0.021902
TBC1D12	1147.3	0.600665	0.181994	3.30046	0.000965272	0.0109361
PHAF1	1141.55	0.642338	0.165922	3.87132	0.000108249	0.00214736
LOC108709686	1143.3	0.438719	0.161729	2.71267	0.0066743	0.0437377
MED29	1156.63	-0.420833	0.155974	-2.6981	0.0069736	0.0451292
POLR3B	1164.21	-0.883008	0.21172	-4.17063	3.03756e-05	0.000823583
LOC108701328	1149.47	-0.633583	0.170383	-3.71859	0.000200338	0.00339624
LOC108703437	1153.89	-0.496051	0.134251	-3.69495	0.000219932	0.0036704
LOC100037016	1120.64	0.679995	0.175873	3.8664	0.000110452	0.00217983
FAM133B	1114.73	0.712207	0.166244	4.2841	1.83483e-05	0.000552937
DLX5	1142.19	-0.650685	0.209355	-3.10804	0.00188329	0.0178226
CNIH4	1143.29	-0.950411	0.154475	-6.15251	7.62683e-10	1.2394e-07
DBP	1111.62	0.583617	0.150839	3.86913	0.000109222	0.002164
ENDOD1	1152.82	-0.881763	0.304887	-2.8921	0.00382674	0.0298199
LOC108719403	1129.49	-0.704124	0.172654	-4.07824	4.53777e-05	0.00111117
TINF2	1096.58	1.40223	0.14888	9.41854	4.57412e-21	7.35884e-18
ABITRAM	1109.76	0.395276	0.147089	2.68733	0.00720262	0.0461473
KLHL8	1106.08	0.489002	0.159907	3.05805	0.00222784	0.0202038
B3GALT4	1124.99	-0.456771	0.143943	-3.17327	0.00150734	0.0151753
TLK1	1101.46	0.679447	0.150878	4.5033	6.69076e-06	0.00025387
RNF146	1102.34	0.514875	0.190772	2.6989	0.00695685	0.0450571
LOC108708753	1106.94	0.449809	0.152588	2.94787	0.00319971	0.0263309
GXYLT1	1107.13	0.526025	0.184518	2.8508	0.00436095	0.0325283
LOC108696007	1123.67	-0.641748	0.240454	-2.6689	0.00760996	0.0479926
CHEK1	1098.93	0.679523	0.164327	4.1352	3.54646e-05	0.00092773
RHOU	1096.39	0.547213	0.138995	3.93693	8.25302e-05	0.00173561
PIDD1	1087.55	0.908059	0.215554	4.21268	2.52362e-05	0.000708552
UNC119B	1129.02	-1.40945	0.15712	-8.97052	2.95125e-19	3.65228e-16
VAMP1	1095	0.748747	0.183739	4.07506	4.60016e-05	0.00111963
DEDD	1093.14	0.559322	0.168604	3.31737	0.000908682	0.010484
ZZEF1	1091.7	0.750871	0.226825	3.31036	0.000931761	0.0106421
TBP	1090.19	0.66503	0.189965	3.5008	0.000463857	0.0064056
VPS51	1091.62	0.519968	0.14016	3.70982	0.000207405	0.00347577
ZNF214	1120.35	-0.949726	0.234684	-4.04682	5.19174e-05	0.00120179
HUNK	1091.33	0.58787	0.196388	2.99341	0.0027588	0.0236839
PITPNB	1115.68	-0.879788	0.180985	-4.86111	1.16732e-06	6.21847e-05
XFG 5-1	1110.49	-0.583348	0.156073	-3.73766	0.00018574	0.00324099
CHST7	1105.99	-0.734847	0.191453	-3.83826	0.000123909	0.00237316
LARP1B	1109.54	-0.877771	0.164273	-5.34336	9.12394e-08	7.54058e-06
KSR1	1100.35	-0.459789	0.144841	-3.17445	0.0015012	0.015123
PREP	1080.72	0.592464	0.203666	2.90899	0.00362594	0.028839
NPC1	1081.17	0.811739	0.194277	4.17825	2.93763e-05	0.000801026
RNF123	1083.51	0.466125	0.173125	2.69242	0.00709359	0.0457135
LOC108700556	1079.32	0.48552	0.147504	3.29158	0.00099627	0.011146
COX17	1097.24	-0.714162	0.162642	-4.391	1.12828e-05	0.000379744
SPNS2	1087.51	-0.468328	0.171912	-2.72423	0.00644524	0.0427063
SERPINH1	1110.71	-1.0112	0.291091	-3.47382	0.000513103	0.00690779
PTPRD	1091.29	-0.539498	0.172305	-3.13107	0.00174169	0.0168088
TCAF1	1096.58	-1.10252	0.298632	-3.69192	0.000222566	0.00370667
IRS2	1099.32	-0.84619	0.251508	-3.36446	0.000766936	0.00925617
LOC108708713	1067.69	0.638425	0.24097	2.6494	0.00806352	0.0499647
LOC108696447	1077.48	-0.737309	0.25546	-2.8862	0.00389926	0.0302319
XB877238	1096.66	-0.945879	0.185535	-5.09811	3.43061e-07	2.23448e-05
LARP4	1061.21	0.846831	0.161899	5.23061	1.68947e-07	1.28208e-05
ACTR10	1062.38	0.906419	0.196687	4.60843	4.05716e-06	0.000167793
PFKFB1	1089.22	-1.28391	0.148965	-8.61886	6.76212e-18	5.72573e-15
PRKX	1061.17	0.610984	0.163643	3.73363	0.000188742	0.00327559
ALKBH4	1054.03	0.940524	0.329226	2.85677	0.00427977	0.0320731
MYCBP2	1050.32	0.50012	0.169452	2.95139	0.00316343	0.0261259
SIRT5	1055.32	0.700494	0.155476	4.50547	6.62254e-06	0.000252472
NUP42	1054.47	0.622472	0.201281	3.09256	0.0019844	0.0185827
LOC108711586	1068.17	-0.419551	0.148309	-2.8289	0.00467089	0.0339717
ANO9	1091.21	-2.09123	0.220948	-9.46481	2.94104e-21	5.25727e-18
ROGDI	1048.12	0.654383	0.167099	3.91615	8.99749e-05	0.00185104
TOX2	1061.02	-0.554239	0.187409	-2.95738	0.00310262	0.0257692
UQCRC2	1044.95	0.712818	0.191062	3.73082	0.000190856	0.00330516
RPP25L	1065.57	-0.761956	0.242303	-3.14464	0.0016629	0.0162754
PPIP5K1	1043.79	0.47842	0.137562	3.47786	0.000505432	0.00684372
SNAPC5	1063.61	-0.762943	0.242574	-3.1452	0.00165973	0.0162617
CETN3	1039.49	0.602815	0.162394	3.71205	0.00020559	0.00345614
SLC25A1-B	1072.51	-1.65125	0.214759	-7.68883	1.48486e-14	7.96282e-12
NOT	1019.85	1.15839	0.3606	3.21239	0.00131634	0.0136893
DGAT1	1069.18	-1.26457	0.195525	-6.4676	9.95748e-11	2.13595e-08
NDUFS8	1033.92	0.700688	0.191157	3.66552	0.000246839	0.00397911
FOXJ3	1031.46	0.604339	0.17516	3.4502	0.000560164	0.00736495
PLOD1	1065.27	-1.71631	0.251313	-6.82935	8.52991e-12	2.36602e-09
MED10	1030.34	0.602068	0.15945	3.77591	0.000159427	0.00288836
UBA6	1032.87	0.393153	0.144106	2.72822	0.00636778	0.0422977
SHOC2	1028.31	0.518251	0.166187	3.11849	0.0018178	0.017356
CYB561	1052.47	-1.55111	0.189792	-8.17265	3.01698e-16	1.93018e-13
TRAPPC8	1018.66	1.275	0.220942	5.77077	7.89104e-09	9.40378e-07
PPME1	1051.6	-0.901213	0.188736	-4.77498	1.79725e-06	8.84227e-05
B4GALT2	1049.56	-0.856103	0.221968	-3.85687	0.000114846	0.00223416
BTG2	1045.98	-0.590657	0.152952	-3.86173	0.000112589	0.00220618
MRPS30	1023.13	0.476777	0.160662	2.96758	0.00300151	0.0252026
MKNK1	1028.64	0.395441	0.148711	2.65913	0.00783435	0.0490234
LOC108711752	1042.35	-1.02736	0.170885	-6.01198	1.8327e-09	2.65626e-07
TMEM138	1039.09	-0.577991	0.160264	-3.6065	0.000310359	0.00472041
MDM2	1014.13	0.86539	0.197312	4.3859	1.15507e-05	0.000385533
POLR2J	1013.04	0.562751	0.173062	3.25172	0.00114708	0.0123688
SPATA5	1018.76	0.46866	0.165229	2.83643	0.00456207	0.0334829
BRF1	1013.91	0.56393	0.206323	2.73324	0.00627141	0.0417782
LOC108717147	1048.75	-0.828684	0.263695	-3.14259	0.0016746	0.0163675
LOC108698107	1043.28	-1.77709	0.239983	-7.40507	1.31078e-13	5.75258e-11
MCPH1	1007.75	0.527661	0.150252	3.51183	0.000445029	0.00620419
CD2AP	998.389	0.843452	0.251286	3.35655	0.000789221	0.00946124
SMURF1	1002.49	0.522162	0.189872	2.75007	0.0059582	0.0402754
SCAMP3	1024.49	-0.84248	0.257664	-3.26969	0.00107667	0.0117888
DGKA	1036.34	-1.74373	0.296471	-5.88162	4.06261e-09	5.1464e-07
RASGRP1	1010.91	-0.460577	0.173057	-2.66141	0.0077814	0.0488249
BEST2	1020	-1.30419	0.268396	-4.85921	1.17854e-06	6.25757e-05
TLX3	1022.33	-0.792965	0.255614	-3.1022	0.00192088	0.0181144
CDK8	999.071	0.358675	0.132824	2.70037	0.00692621	0.0449246
GNPTAB	996.69	0.526572	0.189144	2.78397	0.00536973	0.0373975
IRS1	994.489	0.412353	0.139598	2.95385	0.00313834	0.025972
PXMP4	1012.6	-1.12436	0.178847	-6.28673	3.24228e-10	6.20975e-08
GOLPH3L	984.869	0.510909	0.171538	2.9784	0.00289758	0.0245607
CXCL12	1016.64	-1.0533	0.221144	-4.76295	1.90783e-06	9.27287e-05
KALRN	1010.44	-1.51152	0.283332	-5.33482	9.56381e-08	7.73178e-06
VMA21	984.796	0.509517	0.142909	3.56531	0.00036342	0.00530815
PYROXD1	1003.1	-0.616998	0.198202	-3.11297	0.00185217	0.0176124
XB5952314	1005	-1.30038	0.349258	-3.72325	0.000196673	0.00336245
AGO1	1000.6	-0.62172	0.151497	-4.10385	4.06336e-05	0.00101983
PDCD10	979.976	0.616612	0.162408	3.79668	0.000146645	0.00271488
DTYMK	977.119	0.481814	0.176712	2.72656	0.00639991	0.042476
TIMM50	962.332	0.980107	0.185534	5.28262	1.27349e-07	9.99413e-06
NF1	965.293	0.680584	0.214593	3.17151	0.00151647	0.0151817
HMGXB4	965.246	0.638949	0.192694	3.31588	0.000913546	0.010513
LOC108715154	963.603	0.623041	0.149182	4.17639	2.96176e-05	0.00080624
FAF1	966.095	0.528515	0.176804	2.98926	0.0027965	0.0239182
ANAPC4	964.911	0.642966	0.185431	3.46742	0.000525478	0.00703319
RAP1GDS1	958.304	0.783917	0.17493	4.48133	7.41807e-06	0.000268307
LOC108701405	982.577	-1.01351	0.281873	-3.59562	0.00032362	0.00487491
BAG4	982.253	-0.832284	0.200614	-4.14869	3.34387e-05	0.000886263
ARHGAP32	976.118	-0.63955	0.133052	-4.80676	1.53397e-06	7.79829e-05
DCUN1D5	971.813	-0.450109	0.138462	-3.25077	0.00115092	0.0123789
SMARCAL1	974.437	-0.523544	0.185135	-2.8279	0.00468544	0.034016
HAX1	955.816	0.502759	0.175013	2.8727	0.00406983	0.0311047
C-ANSWER	964.8	-0.664398	0.229837	-2.89074	0.00384338	0.0298563
ZNF618	962.971	-0.712013	0.200785	-3.54615	0.000390901	0.00560501
LOC108697386	941.856	0.722923	0.226868	3.18654	0.00143985	0.0146609
ARL14EP	962.688	-0.546479	0.191773	-2.84961	0.00437722	0.0326022
TXNDC15	938.734	0.440654	0.156704	2.81202	0.00492315	0.0351704
GCSH	956.253	-0.554367	0.171202	-3.23808	0.00120336	0.0127786
IREB2	936.917	0.487221	0.145989	3.33738	0.000845733	0.00995329
IFFO1	959.549	-0.992706	0.213296	-4.65412	3.25375e-06	0.00014186
LOC108719089	942.555	-0.854826	0.309453	-2.76238	0.0057382	0.0393002
LOC121395557	940.796	-1.75385	0.346437	-5.06254	4.13702e-07	2.64112e-05
DCUN1D1	931.661	0.432178	0.142191	3.03942	0.00237033	0.0210918
PERP	943.867	-0.743348	0.250437	-2.9682	0.00299545	0.025178
PCDH10	929.52	0.584267	0.138063	4.23189	2.31731e-05	0.000661009
METTL25	928.818	0.627564	0.175754	3.57069	0.000356041	0.00522627
XNDC1	947.025	-0.630463	0.137788	-4.57561	4.74844e-06	0.000190506
ARF3	945.426	-0.633446	0.188055	-3.36841	0.000756026	0.00915195
LOC108714022	930.182	0.397828	0.139673	2.84829	0.00439548	0.0326684
ANKRD12	924.457	0.52178	0.164644	3.16914	0.00152892	0.0152683
C1GALT1	936.469	-0.749134	0.184155	-4.06795	4.74286e-05	0.00113885
RHOA.2	941.507	-0.778953	0.150209	-5.1858	2.15089e-07	1.57529e-05
WSB2	922.855	0.400229	0.145884	2.74347	0.00607937	0.040752
SLC15A4	915.945	0.490793	0.170672	2.87565	0.00403199	0.0309202
C6ORF136	918.969	0.577277	0.189491	3.04646	0.00231556	0.0207884
MIOS	941.483	-1.27582	0.184087	-6.93052	4.19292e-12	1.32266e-09
LOC108699258	914.088	0.458431	0.144874	3.16434	0.00155436	0.0154553
GKAP1	913.39	0.635487	0.166248	3.82252	0.000132095	0.00249884
TULP3	925.53	-0.579197	0.211327	-2.74077	0.00612962	0.0410251
PITPNB.2	909.536	0.688872	0.167465	4.11354	3.89642e-05	0.00099186
LOC108699931	901.56	0.810823	0.167838	4.83099	1.35853e-06	7.05034e-05
AP1M1	901.56	0.507464	0.145972	3.47645	0.000508093	0.00686331
AP1AR	903.47	0.385707	0.138119	2.79256	0.0052292	0.0366728
C17ORF75	924.963	-0.889776	0.157711	-5.6418	1.68278e-08	1.82922e-06
EGLN3	921.426	-1.41729	0.252635	-5.61002	2.02306e-08	2.14125e-06
LOC108712797	915.294	-0.628684	0.14447	-4.35167	1.35106e-05	0.000435588
LOC108710290	910.314	-0.837892	0.198991	-4.2107	2.54585e-05	0.000709838
HSPA13	895.431	0.500823	0.154943	3.23231	0.00122796	0.0129761
LOC108696405	915.807	-1.04303	0.183527	-5.68323	1.32175e-08	1.48702e-06
PLIN2	891.658	0.674232	0.228798	2.94684	0.00321038	0.0263917
MVB12A	895.397	0.496471	0.175434	2.82996	0.00465545	0.0339515
PTPN1	893.193	0.610978	0.169002	3.61521	0.000300099	0.00459809
RXYLT1	890.531	0.565144	0.154203	3.66493	0.00024741	0.00398431
SDHAF2	889.856	0.624967	0.156517	3.99295	6.52553e-05	0.0014264
CADPS	908.151	-0.740025	0.197083	-3.75488	0.000173425	0.00306263
PDF	912.025	-0.73176	0.17334	-4.22153	2.42648e-05	0.000684863
PARVA	905.173	-0.519482	0.155534	-3.34	0.000837792	0.00988232
ENC1.2	887.677	0.501265	0.148215	3.38202	0.000719556	0.00884763
MRPL15	884.842	0.632725	0.155377	4.07219	4.65736e-05	0.00112842
PER2	885.787	0.496278	0.184749	2.68622	0.00722652	0.0462451
A2M	915.744	-1.0723	0.241396	-4.44209	8.90887e-06	0.000312939
RPAP1	883.255	0.63437	0.202527	3.13228	0.00173455	0.0167601
ANKRD13A	880.688	0.672422	0.202974	3.31284	0.000923528	0.0105693
TRMT61A	878.736	0.536308	0.161605	3.31864	0.000904565	0.0104742
LOC108697277	904.561	-1.04637	0.300883	-3.47767	0.000505792	0.00684372
LOC108719348	872.943	0.785949	0.161613	4.86315	1.1553e-06	6.19551e-05
SLC36A4	873.318	0.632639	0.164012	3.85728	0.000114656	0.00223416
RNF11	877.23	0.429545	0.154128	2.78693	0.00532095	0.0371543
CHKB	869.265	0.615156	0.201718	3.04958	0.00229163	0.020608
SDF2L1	871.966	0.579499	0.204468	2.83417	0.00459445	0.0336898
SGTA	865.134	0.704403	0.14481	4.86431	1.14854e-06	6.17986e-05
LOC108698093	884.562	-1.18329	0.254496	-4.64954	3.32677e-06	0.000144262
VPS16	884.087	-0.810486	0.191059	-4.24207	2.21465e-05	0.00064429
KIAA1614	883.226	-0.822093	0.271947	-3.02299	0.00250288	0.0219915
LOC108699910	894.719	-1.11821	0.269728	-4.14567	3.38823e-05	0.000893603
SIRT3.2	889.719	-1.71335	0.237572	-7.21192	5.51675e-13	2.16472e-10
ZNF593	857.948	0.795543	0.158813	5.0093	5.46271e-07	3.31638e-05
ISM1	879.606	-0.711319	0.190859	-3.72694	0.000193822	0.00333201
NIN	855.545	0.579035	0.209019	2.77025	0.00560136	0.0386426
ATP5F1D	853.365	0.742276	0.195973	3.78765	0.00015208	0.00279619
FBXL20	867.427	-0.868456	0.201941	-4.30053	1.70388e-05	0.000522134
LOC108700881	870.07	-0.481414	0.167784	-2.86924	0.00411458	0.0312568
ZDHHC9	848.447	1.06314	0.196261	5.41698	6.06129e-08	5.32864e-06
LOC108707322	849.678	0.679763	0.182355	3.72769	0.000193245	0.00333201
CERS3	856.432	0.686428	0.216995	3.16334	0.00155973	0.0154703
LOC108703767	847.731	0.665292	0.169546	3.92396	8.71068e-05	0.00181525
PARL	851.228	0.605228	0.16693	3.62564	0.000288246	0.00445038
RDH14	865.082	-0.818355	0.174949	-4.67768	2.90143e-06	0.000129303
SYPL1	846.871	0.755126	0.17646	4.27931	1.87474e-05	0.000560609
C14ORF28	841.527	0.516645	0.165596	3.1199	0.0018091	0.0173037
LOC108698661	832.767	1.16597	0.232061	5.02439	5.0503e-07	3.113e-05
LOC108704408	858.66	-1.06821	0.172985	-6.17518	6.60871e-10	1.09609e-07
LOC108703048	845.063	0.535723	0.158744	3.37475	0.00073883	0.00899795
RANBP3L	858.174	-1.41702	0.232099	-6.10524	1.02649e-09	1.61903e-07
FBXW7	838.276	0.530693	0.167056	3.17674	0.0014894	0.0150304
COG3	840.104	0.463239	0.159991	2.89541	0.00378667	0.0295871
MAP1LC3A	832.934	0.549295	0.197809	2.77689	0.0054881	0.0380736
OCIAD1	833.812	0.459726	0.141913	3.2395	0.00119739	0.0127404
LAMP1	830.007	0.753225	0.212467	3.54513	0.00039242	0.00562178
ELP6	848.676	-0.575158	0.200138	-2.87381	0.00405558	0.0310316
ECD	830.501	0.540787	0.147677	3.66196	0.00025029	0.00401463
ANAPC16	818.441	0.773369	0.156452	4.94318	7.6857e-07	4.35379e-05
IL11RA	835.881	-0.605423	0.207217	-2.92168	0.00348146	0.0280189
DERL1	819.76	0.524487	0.160415	3.26955	0.00107717	0.0117888
SLC22A4	825.021	-1.15333	0.377732	-3.0533	0.00226337	0.0204168
MRPL37	818.654	0.449076	0.141911	3.16448	0.00155358	0.0154553
SEL1L	810.443	0.916379	0.184758	4.9599	7.05298e-07	4.09644e-05
LOC121401679	828.934	-0.656941	0.211552	-3.10535	0.00190056	0.0179544
CARNMT1	810.13	0.566993	0.20171	2.81094	0.00493978	0.0351884
LOC108715130	825.738	-0.738822	0.159455	-4.63342	3.5967e-06	0.000152675
PRDM12	828.237	-0.747146	0.21816	-3.42477	0.000615323	0.00792996
ENDOG	824.655	-0.494512	0.18333	-2.69739	0.0069885	0.0452074
LOC108716628	827.066	-0.750534	0.215801	-3.4779	0.000505357	0.00684372
PANK3	833.399	-0.898786	0.175149	-5.13156	2.87357e-07	1.95063e-05
CD276	825.741	-0.566523	0.17445	-3.24748	0.00116432	0.0124911
LOC108701438	810.798	0.464965	0.166671	2.78972	0.00527534	0.0369159
BNIP3L	825.321	-1.17932	0.185282	-6.36499	1.95305e-10	3.86686e-08
SLC16A9	813.211	-0.766962	0.279044	-2.74853	0.00598625	0.0404141
SETD1B	800.904	0.850641	0.153143	5.55455	2.78331e-08	2.81622e-06
PTCD2	807.117	0.460319	0.149116	3.08699	0.00202196	0.0188031
CSK	807.087	0.536612	0.145414	3.69023	0.00022405	0.00371983
RECQL	839.544	-1.03342	0.385629	-2.67983	0.00736598	0.0467998
CRCP	803.856	0.532029	0.182661	2.91266	0.00358368	0.0286125
LOC108716929	798.791	0.928781	0.207845	4.46862	7.87259e-06	0.000282081
PLSCR3	819.139	-0.649161	0.215458	-3.01294	0.00258733	0.0225609
MGC81882	827.39	-1.42977	0.181223	-7.88959	3.03192e-15	1.74205e-12
MINPP1	798.837	0.694222	0.143475	4.83863	1.30734e-06	6.80664e-05
ARMC10	801.288	0.439982	0.164614	2.67281	0.00752196	0.0475494
LOC108717416	812.039	-0.936113	0.242787	-3.8557	0.0001154	0.00224222
ZBTB16	793.73	0.585696	0.15726	3.72439	0.000195792	0.00335365
DCUN1D3	792.412	0.589144	0.173824	3.38931	0.000700699	0.00870491
SLC7A8	803.288	-0.61535	0.199677	-3.08172	0.00205806	0.0190287
TMEM167B	808.795	-0.687403	0.205693	-3.34189	0.000832108	0.00985059
MED8	791.9	0.465052	0.164589	2.82554	0.00472005	0.0341901
MGC108429	804.967	-0.507119	0.181021	-2.80143	0.00508769	0.0359366
LOC108714405	785.491	0.652169	0.169019	3.85856	0.000114059	0.00222691
LOC108713453	797.716	-0.688387	0.182602	-3.76987	0.000163331	0.00293924
SPTLC2	782.013	0.726853	0.17282	4.20583	2.60126e-05	0.000721537
UCKL1	807.999	-0.972858	0.286141	-3.39993	0.000674028	0.00848495
LOC121397669	795.416	-0.64415	0.224642	-2.86744	0.00413802	0.0313725
LOC108709658	768.914	1.0594	0.173588	6.10292	1.0415e-09	1.62676e-07
ELOVL1	771.799	0.803357	0.182541	4.40097	1.0777e-05	0.000365011
FAM3C	768.481	0.752091	0.175557	4.28404	1.83533e-05	0.000552937
LOC108708760	761.182	0.727092	0.243535	2.98558	0.00283044	0.0241382
LOC108699817	782.113	-0.58159	0.170102	-3.41908	0.000628343	0.00803559
LOC108710035	776.788	-0.656997	0.184245	-3.56589	0.00036262	0.00530349
ANAPC2	778.399	-0.819332	0.264862	-3.09343	0.00197855	0.0185495
YBX2	772.028	-0.545016	0.162019	-3.3639	0.000768494	0.00926802
LOC108700860	774.041	-0.896297	0.19926	-4.49814	6.85516e-06	0.000256479
LOC108698835	788.274	-1.48199	0.207008	-7.1591	8.12099e-13	2.90334e-10
RCBTB2	752.779	0.840395	0.168585	4.98498	6.19668e-07	3.66515e-05
TRNT1	754.596	0.691275	0.171198	4.03787	5.39386e-05	0.00123437
LOC108697741	750.391	1.01471	0.155316	6.53318	6.43889e-11	1.47984e-08
LOC121396194	773.621	-0.718482	0.218173	-3.29318	0.000990597	0.0111135
B3GALT6	760.326	-0.553357	0.176022	-3.14368	0.00166839	0.0163167
LOC121394799	760.679	-0.700254	0.254916	-2.747	0.00601426	0.0404843
MRPL46	751.133	0.513252	0.163789	3.13361	0.00172668	0.0167241
SPATA5L1	766.022	-0.690945	0.255814	-2.70096	0.0069139	0.0449055
TTBK1	744.577	0.791697	0.21317	3.71392	0.000204075	0.00344146
TMEM161A	745.289	0.636424	0.178964	3.55616	0.00037632	0.00545427
LOC108698480	744.388	0.654629	0.223252	2.93225	0.0033652	0.0273431
PTRHD1	757.565	-0.634426	0.238187	-2.66356	0.00773178	0.0485894
CCDC138	740.818	0.685762	0.183513	3.73685	0.00018634	0.00324792
DNAJC16	739.677	0.5594	0.169413	3.30198	0.000960052	0.0108871
NBEAL1	732.011	0.998596	0.18267	5.46668	4.58549e-08	4.1213e-06
MPHOSPH9	732.227	0.812868	0.185311	4.38651	1.15183e-05	0.000385254
EEF1AKNMT	736.449	0.614731	0.189135	3.25022	0.00115317	0.0123929
ADH5	727.35	1.01975	0.20301	5.02315	5.08312e-07	3.12127e-05
BFAR	727.667	0.756149	0.161826	4.6726	2.97417e-06	0.000132178
TMEM198	745.841	-0.560641	0.195151	-2.87285	0.00406782	0.0311041
LOC108697713	727.505	0.673392	0.187762	3.58641	0.000335257	0.00501266
LOC100505442	713.648	1.51977	0.31721	4.79105	1.65908e-06	8.26356e-05
PTPRN2	718.241	1.02649	0.206989	4.95914	7.08045e-07	4.09749e-05
ATE1	747.159	-0.847006	0.257788	-3.28567	0.00101739	0.0113264
DNAJC9	720.249	0.835871	0.182054	4.59134	4.40417e-06	0.000179698
LOC108712931	721.443	0.675509	0.181944	3.71272	0.000205042	0.00345054
RRAGC	719.131	1.02243	0.164369	6.22032	4.96147e-10	8.77144e-08
LOC108717923	741.644	-0.844424	0.274046	-3.08132	0.00206084	0.0190435
LOC108703535	730.523	-0.9772	0.266127	-3.67193	0.000240727	0.00389229
LOC108707038	722.28	0.501243	0.165678	3.0254	0.00248307	0.021902
COQ8B	715.305	0.460869	0.169127	2.72499	0.00643032	0.0426251
ACY3	733.698	-2.1801	0.333491	-6.53722	6.26727e-11	1.46127e-08
RABGAP1L	707.969	0.509764	0.169401	3.00921	0.0026193	0.0227411
AP3S1	703.303	1.23936	0.275473	4.49904	6.82612e-06	0.000256284
SOX4	722.638	-0.769856	0.198234	-3.88357	0.000102936	0.00206451
KLF13	719.941	-0.830745	0.225684	-3.68102	0.000232305	0.00380971
ZDHHC3	706.302	0.574471	0.205455	2.79609	0.00517254	0.0363865
LTO1	718.812	-0.798107	0.206668	-3.86178	0.000112562	0.00220618
ZKSCAN8	700.176	0.526663	0.187608	2.80726	0.00499652	0.0355053
RFC3	700.718	0.606988	0.216323	2.80594	0.00501705	0.0355726
LOC108714724	712.465	-0.457797	0.160605	-2.85046	0.00436564	0.032546
LOC108716872	688.572	1.34018	0.192929	6.94649	3.74485e-12	1.20494e-09
CHP1	696.874	0.696646	0.170496	4.086	4.38872e-05	0.00108291
LOC121393193	709.851	-1.28572	0.360673	-3.56479	0.000364151	0.00530815
ARX	683.027	1.51095	0.373625	4.04403	5.25397e-05	0.00121271
DARS1	711.393	-1.39499	0.264896	-5.26619	1.39285e-07	1.08597e-05
SIPA1	712.984	-0.714037	0.210766	-3.38782	0.000704505	0.00873868
NOG	709.566	-0.727894	0.176833	-4.11629	3.85024e-05	0.000984781
XMC	732.273	-1.86416	0.649094	-2.87194	0.0040796	0.0311055
BLVRA	720.409	-1.01754	0.333044	-3.05528	0.00224847	0.0203565
FBXW2	691.528	0.541478	0.180039	3.00757	0.00263349	0.0228274
OLIG3	694.537	-0.919853	0.33882	-2.71487	0.00663016	0.043503
WASF1	706.04	-1.41847	0.297733	-4.76423	1.89579e-06	9.24225e-05
TMED8	690.021	0.55091	0.206647	2.66595	0.007677	0.0483018
POLR3A	700.915	-0.55221	0.202031	-2.73329	0.00627056	0.0417782
TMEM41B	689.576	0.457888	0.147263	3.10933	0.00187512	0.0177557
MMP28	715.619	-1.12822	0.347067	-3.25073	0.00115109	0.0123789
LOC108715370	703.893	-0.693009	0.152849	-4.53394	5.78932e-06	0.000226064
UBE3D	688.728	0.669631	0.230562	2.90435	0.00368021	0.0291662
AURKAIP1	699.902	-0.631685	0.15628	-4.04201	5.29948e-05	0.00121971
LOC108718604	688.03	0.510643	0.152853	3.34074	0.000835544	0.00987673
LOC108714014	684.47	0.559302	0.186695	2.99581	0.0027372	0.0235487
POST5	696.886	-0.986309	0.314565	-3.13547	0.0017158	0.0166589
NCOA2	700.675	-0.937826	0.210176	-4.4621	8.11601e-06	0.000290156
MCM9	678.116	0.891843	0.228822	3.89753	9.71772e-05	0.00196652
LOC121402951	702.784	-1.13182	0.221617	-5.10709	3.27164e-07	2.156e-05
COL4A5	689.988	-1.14427	0.244346	-4.683	2.82704e-06	0.000126337
MGC115708	692.63	-0.739817	0.185	-3.99901	6.36087e-05	0.00139609
HPGDS	675.113	0.946553	0.326238	2.90142	0.00371475	0.0293243
STYX	681.239	0.546811	0.172443	3.17097	0.0015193	0.0152006
LOC108700070	692.578	-0.56983	0.188037	-3.03041	0.00244224	0.0216598
NDUFA8	675.393	0.864231	0.186979	4.62207	3.79934e-06	0.000160852
LOC495206	694.85	-0.909416	0.21905	-4.15165	3.30091e-05	0.000877768
LOC108717348	690.637	-0.728502	0.261275	-2.78826	0.00529922	0.0370347
EBF2	698.5	-0.946735	0.340645	-2.77924	0.00544865	0.0378979
TUBAL3.1	694.217	-1.43849	0.369409	-3.89403	9.85912e-05	0.00199263
GTF3A	668.252	1.0487	0.225436	4.65185	3.28974e-06	0.000143042
ARL5A	666.519	1.01771	0.168498	6.03987	1.54243e-09	2.31912e-07
TMEM258	671.607	0.501538	0.164912	3.04124	0.00235603	0.020989
REX1BD	671.016	0.564226	0.162319	3.47602	0.000508908	0.00686856
TASP1	666.653	0.831156	0.206766	4.01979	5.82496e-05	0.00130336
ACP1	667.673	0.509102	0.154731	3.29023	0.00100106	0.0111841
DPY19L4	675.372	-0.75527	0.247998	-3.04547	0.00232317	0.0208341
LOC121393508	663.358	0.444991	0.167716	2.65324	0.00797233	0.0496407
ARHGEF40	663.692	0.53124	0.186949	2.84163	0.00448839	0.0331235
LOC108710058	662.561	0.69323	0.170572	4.06416	4.82063e-05	0.00115066
LOC121393407	697.248	-2.49238	0.247277	-10.0793	6.82214e-24	2.74386e-20
BRF2	659.687	0.609628	0.159461	3.82304	0.000131814	0.00249884
PARVB	680.526	-1.24998	0.32727	-3.81942	0.000133768	0.00251703
NUFIP2	672.358	-0.625176	0.144971	-4.31242	1.61476e-05	0.000496717
NFASC	667.108	-0.926333	0.21887	-4.23235	2.31258e-05	0.000660831
LOC121399296	672.003	-0.935121	0.162082	-5.76941	7.95477e-09	9.41002e-07
ADCY9	667.575	-0.854258	0.251325	-3.39902	0.000676276	0.00849994
INSIG2	663.321	-0.77681	0.270646	-2.87021	0.00410204	0.0312174
POPDC2	662.566	-0.669418	0.189824	-3.52651	0.000421074	0.00592219
LOC108702158	664.395	-0.853994	0.184949	-4.61746	3.88462e-06	0.000162758
RAB39A	652.181	0.474449	0.168264	2.81967	0.00480738	0.0346704
USP6NL	647.652	0.843854	0.179416	4.70333	2.55948e-06	0.000115666
SATB1	646.8	0.722942	0.164163	4.4038	1.06372e-05	0.000361799
PCDH8.2	670.986	-0.912101	0.304177	-2.99859	0.00271231	0.0233846
LOC108701160	657.64	-0.513847	0.156911	-3.27477	0.00105749	0.0116674
XB5788060	656.307	-0.611762	0.161251	-3.79386	0.000148324	0.00273652
UNASSIGNED_GENE_9	642.36	0.656434	0.173866	3.77552	0.000159673	0.00288956
LOC108712935	643.444	0.535991	0.169402	3.16401	0.00155609	0.0154562
LOC108718155	655.074	-0.549405	0.191286	-2.87217	0.00407665	0.0311055
RB1CC1	638.656	0.804961	0.188133	4.27867	1.88014e-05	0.000561181
FAM234A	639.92	0.628447	0.218166	2.88059	0.00396926	0.0305977
DPAGT1	635.232	0.906806	0.172779	5.24834	1.53475e-07	1.17576e-05
FAM210A	633.866	1.0872	0.204333	5.32071	1.03363e-07	8.27313e-06
SMAD4.2	639.831	-0.672799	0.231986	-2.90017	0.00372966	0.0293987
COQ4	646.079	-1.19143	0.217742	-5.47175	4.45611e-08	4.07329e-06
LOC121394821	661.097	-1.22208	0.344469	-3.54771	0.000388597	0.00558192
LCMT2	644.031	-0.873962	0.280751	-3.11294	0.00185233	0.0176124
USP31	641.524	-0.544915	0.170356	-3.19868	0.00138059	0.0141742
CNOT7	627.296	0.969826	0.184181	5.2656	1.39729e-07	1.08597e-05
LOC108717829	642.272	-0.667301	0.251877	-2.64931	0.00806553	0.0499647
ODAD4	643.397	-1.28689	0.228765	-5.62537	1.85108e-08	1.98534e-06
SETD3	624.175	0.954666	0.179514	5.31807	1.04876e-07	8.35269e-06
ST6GALNAC2	631.988	-0.919233	0.340571	-2.69909	0.00695288	0.0450495
ACSBG2	639.695	-0.924446	0.15955	-5.79408	6.86985e-09	8.24792e-07
NFX1	624.713	0.582227	0.148651	3.91674	8.97532e-05	0.00184974
LOC108700018	637.555	-1.13143	0.192126	-5.88902	3.88501e-09	5.04049e-07
LOC108713607	648.015	-1.65224	0.21738	-7.60068	2.9457e-14	1.48095e-11
PHF2	630.573	-0.495236	0.181422	-2.72975	0.00633832	0.0421368
DEPDC4	622.135	0.577544	0.186491	3.0969	0.00195555	0.0183767
YPEL5	634.905	-0.82747	0.166556	-4.96813	6.76007e-07	3.98374e-05
NUAK1	634.605	-0.578571	0.19593	-2.95294	0.00314763	0.0260221
SLC38A2	632.731	-0.67366	0.166092	-4.05595	4.9931e-05	0.00117612
CCDC77	616.438	0.666238	0.160368	4.15442	3.26107e-05	0.000870052
ORC6	617.009	0.470272	0.170818	2.75306	0.00590414	0.0400794
KEAP1	629.179	-0.862559	0.280423	-3.07592	0.00209852	0.0193362
TARBP1	625.172	-0.535022	0.198578	-2.69426	0.00705455	0.0455249
TACR1	640.104	-1.20093	0.370331	-3.24286	0.00118338	0.0126332
SLC25A29	623.554	-0.595529	0.174219	-3.41829	0.000630166	0.00804613
LOC108716941	612.792	0.560125	0.159615	3.50923	0.000449404	0.00625975
MAD2L2	615.522	0.55643	0.180227	3.08739	0.00201925	0.0188002
IFT74	614.133	0.548489	0.204388	2.68357	0.00728416	0.0465214
MASTL	610.558	0.717806	0.21145	3.39469	0.000687065	0.00859526
TK2	605.268	0.966856	0.223422	4.32748	1.50826e-05	0.000471163
TRIM37	610.325	0.794992	0.213468	3.72418	0.000195949	0.00335365
PRDM14	625.33	-1.34583	0.215556	-6.24356	4.27714e-10	7.90928e-08
SNAPC1	612.066	0.530262	0.175702	3.01796	0.00254484	0.0222508
LOC733375	621.863	-0.740487	0.196076	-3.77654	0.000159025	0.00288432
JAK1	607.714	0.566739	0.204116	2.77655	0.00549396	0.0380814
CMTR2	608.247	0.46788	0.168508	2.77661	0.00549292	0.0380814
SPATA7	605.404	0.707989	0.187455	3.77684	0.000158833	0.00288409
IKBKG	608.716	0.575662	0.193051	2.98191	0.00286452	0.0243318
PI4K2B	605.319	0.533929	0.184397	2.89554	0.00378504	0.0295871
POST	616.695	-1.47942	0.232482	-6.36359	1.97093e-10	3.86686e-08
LOC121396419	624.267	-1.25918	0.240305	-5.23993	1.60634e-07	1.22478e-05
LOC121396669	610.601	-0.64958	0.223724	-2.90349	0.00369032	0.0292149
LOC108700144	600.653	0.933871	0.202248	4.61745	3.88482e-06	0.000162758
GINS3	600.682	0.539111	0.147645	3.65139	0.000260821	0.00412189
LOC108699851	615.205	-1.021	0.167008	-6.1135	9.74702e-10	1.55257e-07
FNBP1	609.014	-0.630003	0.166603	-3.78146	0.000155911	0.00284065
SLX1A	612.149	-0.64765	0.209719	-3.08818	0.0020139	0.0187938
LOC108711676	607.985	-0.642341	0.193476	-3.31999	0.000900193	0.0104415
LOC108705054	596.714	0.733478	0.208172	3.52341	0.000426024	0.00598592
PLEKHA7	606.321	-0.785842	0.285384	-2.75363	0.00589384	0.0400422
TTI2	594.704	0.645573	0.160446	4.02361	5.73127e-05	0.00129319
CETN1	594.266	0.565391	0.173075	3.26674	0.00108794	0.0118905
MOSPD1	605.837	-1.07258	0.316405	-3.38989	0.00069921	0.00869311
TRIOBP	590.342	0.484738	0.169709	2.85628	0.00428634	0.0320887
STAT3.1	604.328	-0.70512	0.250258	-2.81757	0.00483881	0.0347804
MFN1	593.329	0.61547	0.223561	2.75302	0.00590477	0.0400794
LOC108699399	602.373	-0.472141	0.178058	-2.65161	0.00801098	0.0497801
ICA1	595.078	-0.757788	0.269998	-2.80664	0.00500607	0.0355574
LOC447781	601.18	-0.660536	0.180703	-3.65537	0.000256815	0.00408043
ELAPOR2	595.249	-0.877755	0.251166	-3.49472	0.000474551	0.00650859
LOC108711140	583.171	0.752917	0.233412	3.2257	0.00125665	0.0132137
ATG12	586.718	0.787893	0.187052	4.21215	2.52946e-05	0.000708954
CPNE3	595.383	-0.481469	0.15622	-3.082	0.00205618	0.0190223
ATF7	580.576	0.538791	0.191116	2.81919	0.00481454	0.0346704
IRF6	588.787	-1.03793	0.31723	-3.27187	0.00106838	0.0117566
ELP3	590.707	-0.716049	0.249102	-2.87452	0.00404643	0.0310143
LOC108697471	577.932	0.76113	0.196	3.88331	0.000103046	0.00206451
CNDP1	586.116	-0.990609	0.306716	-3.22973	0.00123909	0.0130601
FAM135A	574.933	0.797163	0.169285	4.70901	2.48918e-06	0.00011329
GOLGA4	576.264	0.535025	0.158429	3.37706	0.00073265	0.00893671
MACIR	584.23	-0.602918	0.20818	-2.89613	0.00377792	0.0295871
LOC108696834	593.749	-0.922087	0.257826	-3.5764	0.000348362	0.00515115
ATP6V0B	576.196	0.548349	0.191145	2.86876	0.00412082	0.0312568
MGC80611	582.887	-0.58698	0.200562	-2.92667	0.00342611	0.027712
PRR14L	568.687	0.981088	0.228498	4.29363	1.75773e-05	0.000535574
MGC115598	583.803	-0.820045	0.185504	-4.42062	9.84161e-06	0.00033904
XB5749127	585.017	-0.511519	0.183047	-2.79446	0.00519862	0.0365061
NPC2	570.655	0.709486	0.162648	4.36209	1.28826e-05	0.000417852
LOC108712252	580.012	-0.723661	0.235497	-3.07291	0.00211981	0.0194766
CHST13	580.79	-1.00885	0.263232	-3.83254	0.000126828	0.00241789
MYCBP	566.727	0.783385	0.16281	4.81164	1.49696e-06	7.66976e-05
REEP4	565.243	0.707531	0.174057	4.06493	4.80468e-05	0.00114855
EXOC5	568.548	0.516453	0.182368	2.83193	0.00462677	0.0338343
SS18L2	579.238	-0.514766	0.185124	-2.78065	0.00542504	0.03775
RAI2	572.308	-1.16353	0.325588	-3.57362	0.000352077	0.00517753
OGFOD3	575.659	-0.630068	0.194708	-3.23597	0.00121229	0.0128565
NCS1	574.188	-0.813216	0.187792	-4.33041	1.48834e-05	0.000465844
LOC108714731	561.025	0.635919	0.219629	2.89543	0.00378642	0.0295871
TMC7	569.547	-0.740295	0.248312	-2.98131	0.00287015	0.0243668
LOC108714409	559.086	0.542828	0.185081	2.93293	0.00335783	0.0273108
LOC121399820	564.224	-1.03009	0.255153	-4.03714	5.41065e-05	0.00123568
ATF6	558.109	0.57183	0.175512	3.25806	0.00112175	0.0121445
XB5947741	576.56	-1.26122	0.290207	-4.34593	1.38689e-05	0.000443584
ATG3	554.919	0.548213	0.172537	3.17735	0.00148625	0.01501
MRPL51	570.404	-0.74874	0.208849	-3.58507	0.000336986	0.00503383
DCP1A	567.37	-0.708315	0.218691	-3.23889	0.00119996	0.012751
PDGFA	551.3	0.824565	0.20119	4.09843	4.15964e-05	0.00103752
SLC25A27	553.415	0.694628	0.17698	3.9249	8.67667e-05	0.00181051
DECR2	563.212	-0.602993	0.171309	-3.51991	0.00043169	0.00604968
CUL2	555.218	0.529471	0.180649	2.93095	0.00337929	0.0274299
MCUR1	552.352	0.657416	0.176469	3.7254	0.000195007	0.00334821
COX16	561.129	-0.569628	0.158634	-3.59083	0.000329628	0.00493766
RCN3	560.799	-1.31019	0.365969	-3.58006	0.000343513	0.00509411
EEF2KMT	551.365	0.575789	0.17639	3.2643	0.00109735	0.0119527
LOC108707564	555.128	-1.46677	0.374469	-3.91693	8.96855e-05	0.00184974
CHST2	555.018	-0.748809	0.248309	-3.01563	0.00256447	0.0223859
LOC121399297	559.272	-0.955235	0.185656	-5.1452	2.6724e-07	1.86928e-05
ITFG2	556.091	-0.851395	0.217946	-3.90645	9.36613e-05	0.00191394
TMUB1	558.482	-0.930092	0.228801	-4.06507	4.80187e-05	0.00114855
PTRH2	558.524	-0.981877	0.242181	-4.05431	5.02822e-05	0.00117848
POP7	560.125	-1.01816	0.252837	-4.02697	5.65006e-05	0.00127846
TP53INP2	550.666	-0.779863	0.227015	-3.43529	0.000591913	0.00769822
BLOC1S6	539.372	0.838554	0.194173	4.31858	1.57034e-05	0.000485838
RUSC1	557.446	-1.76559	0.191366	-9.22625	2.80279e-20	3.7576e-17
HES3	528.637	1.86906	0.691255	2.70386	0.00685393	0.04457
ORMDL1	537.411	0.790754	0.226161	3.49642	0.000471541	0.00647835
SEMA3D	552.484	-0.692609	0.243167	-2.84828	0.0043956	0.0326684
DCAF11	546.293	-0.510696	0.173239	-2.94793	0.00319914	0.0263309
CENPV	545.88	-0.998677	0.264009	-3.78273	0.000155115	0.00283847
LOC121401348	550.948	-1.53301	0.175695	-8.72542	2.65191e-18	2.56461e-15
GRB10	546.337	-0.464432	0.168749	-2.7522	0.00591964	0.040099
LOC108700431	559.362	-3.19333	0.666786	-4.78913	1.67505e-06	8.31733e-05
LOC108718677	534.714	0.873972	0.191541	4.56284	5.04664e-06	0.000201465
KATNB1	528.559	0.909091	0.25073	3.62577	0.000288102	0.00445038
NFKB2	529.899	1.0268	0.231383	4.43768	9.09334e-06	0.000316892
LOC108711733	547.036	-1.21527	0.288548	-4.21169	2.53469e-05	0.000709184
PITPNC1	549.464	-0.830657	0.227426	-3.65243	0.000259772	0.0041134
LOC108708786	547.832	-1.0521	0.275247	-3.82239	0.000132163	0.00249884
ESYT2	539.149	-0.528923	0.198133	-2.66953	0.0075957	0.047959
ZIC4	543.769	-1.24972	0.192198	-6.50223	7.91382e-11	1.7683e-08
FKBP8	528.604	0.588828	0.163563	3.60001	0.00031821	0.00481595
B4GALNT1	537.219	-0.632021	0.228589	-2.76488	0.00569432	0.0390995
NECTIN3	529.173	0.441921	0.165711	2.66681	0.00765742	0.0482162
UEVLD	542.014	-0.847252	0.294491	-2.877	0.00401473	0.0308337
PDLIM5	533.884	-0.497247	0.179838	-2.76497	0.00569278	0.0390995
LYRM4	527.731	0.602225	0.169425	3.55452	0.00037867	0.00548006
ASTL2A	536.211	-0.602684	0.197764	-3.0475	0.00230756	0.0207281
PHETA1	525.524	0.524171	0.187052	2.80228	0.00507432	0.0358838
FANCA	540.104	-1.02506	0.273939	-3.74194	0.000182605	0.00320016
C9ORF85	519.579	0.486045	0.171321	2.83705	0.00455328	0.0334489
LOC108708350	513.195	0.916481	0.22327	4.1048	4.04658e-05	0.00101721
LOC108705351	522.665	-0.534701	0.17056	-3.13498	0.00171868	0.0166768
APPBP2	516.843	0.71052	0.220868	3.21694	0.00129567	0.013533
SAMM50	529.848	-1.01606	0.280828	-3.61807	0.000296803	0.00455994
SH3BGRL	510.393	0.796044	0.167987	4.73872	2.15078e-06	0.00010111
PHLDB1	525.869	-1.04599	0.18287	-5.71986	1.06614e-08	1.2429e-06
FZD8	500.026	1.18768	0.385582	3.08022	0.00206847	0.0190812
LOC108713715	506.617	0.599144	0.215104	2.78536	0.00534675	0.0373021
PDK3	525.306	-2.19657	0.267028	-8.226	1.93569e-16	1.29756e-13
MARCHF8	503.407	1.50391	0.217428	6.91679	4.6199e-12	1.42932e-09
SLC39A5	525.432	-1.1305	0.217941	-5.18719	2.13488e-07	1.57529e-05
PLK2	497.165	1.96267	0.326921	6.00352	1.93083e-09	2.70115e-07
PPFIBP2	524.458	-0.708851	0.250442	-2.8304	0.00464898	0.0339351
SREBF2	508.889	0.544582	0.162428	3.35276	0.000800108	0.00956571
HK1	528.322	-1.54546	0.323947	-4.77072	1.83569e-06	9.00385e-05
LOC100158370	503.321	0.779407	0.200589	3.8856	0.000102078	0.00205251
LOC108719991	507.505	0.620924	0.197848	3.13839	0.00169881	0.0165639
LEF1	516.88	-0.596797	0.17822	-3.34865	0.000812053	0.00964868
MTFR1	502.436	0.980156	0.292354	3.35264	0.000800453	0.00956571
LOC108698194	522.096	-0.981321	0.226001	-4.34211	1.41124e-05	0.000448695
LOC108715747	505.28	0.440806	0.162783	2.70794	0.00677025	0.0441763
HMGCS1	505.03	0.674698	0.23588	2.86035	0.0042318	0.031784
LOC121394807	517.951	-1.02506	0.203241	-5.04357	4.56929e-07	2.86034e-05
LOC121399988	515.016	-0.91767	0.203874	-4.50117	6.75803e-06	0.00025555
GRAMD4	495.648	0.777952	0.202678	3.83836	0.000123857	0.00237316
RDD4	534.923	-2.87691	0.335523	-8.57441	9.95943e-18	7.62987e-15
FAM110A	512.21	-1.14298	0.188898	-6.0508	1.44125e-09	2.18743e-07
KRIT1	498.456	0.552862	0.186895	2.95814	0.00309498	0.0257323
RIC8B	494.929	0.728689	0.209955	3.47069	0.00051913	0.00697142
CYFIP2	511.322	-1.07202	0.209355	-5.12058	3.04592e-07	2.04178e-05
LOC108710814	511.886	-0.913866	0.193119	-4.73213	2.22174e-06	0.000103905
ERCC6L2	496.796	0.634019	0.186232	3.40445	0.000662973	0.00838515
DAD1	495.01	0.744437	0.197201	3.77501	0.00016	0.00289222
PAG1	490.658	1.08001	0.196027	5.50949	3.59873e-08	3.42582e-06
LOC108697425	494.484	0.662352	0.196765	3.36621	0.0007621	0.00921162
VAMP2	509.292	-1.12937	0.226332	-4.98986	6.04233e-07	3.59431e-05
RAB23	492.87	0.552549	0.199971	2.76315	0.0057247	0.0392244
ETV6	508.16	-1.10888	0.267695	-4.14233	3.43798e-05	0.00090524
LOC108701154	499.973	-0.670493	0.178188	-3.76285	0.000167991	0.00299295
TMF1	492.003	0.621968	0.212738	2.92363	0.00345973	0.0278859
TMEM184C	490.991	0.4859	0.160076	3.03543	0.00240191	0.0213256
MRI1	500.084	-0.714502	0.215805	-3.31087	0.000930075	0.0106347
LOC108713709	497.243	-0.721106	0.257552	-2.79985	0.00511267	0.0360757
SNX7	487.113	0.875345	0.215427	4.06331	4.83816e-05	0.00115313
LOC108715348	500.529	-1.70031	0.231021	-7.35998	1.83933e-13	7.39779e-11
REV1	475.105	2.15386	0.318364	6.7654	1.32943e-11	3.56465e-09
SLC30A4	488.474	0.544263	0.176677	3.08056	0.00206614	0.0190706
LOC108719188	485.246	0.955789	0.199923	4.78078	1.74614e-06	8.64366e-05
WDR1	487.615	0.555772	0.186982	2.97234	0.0029554	0.0249065
LOC108710038	498.397	-0.669207	0.200916	-3.33078	0.00086604	0.0101183
POU4F4	504.852	-0.962052	0.359013	-2.67972	0.00736847	0.0467998
ASAP2	487.427	-0.922193	0.316311	-2.91546	0.0035516	0.0284252
LOC108700360	496.685	-1.03118	0.307197	-3.35675	0.000788646	0.00946124
LOC108704864	480.384	1.11606	0.186698	5.97788	2.26059e-09	3.10841e-07
LOC100158299	483.556	0.558857	0.170252	3.28254	0.00102877	0.0113987
CCDC150	491.214	-0.571904	0.167083	-3.42288	0.000619622	0.00795933
SLIT2	491.943	-0.841229	0.229739	-3.66167	0.000250579	0.00401468
KAZN	487.966	-0.546332	0.176961	-3.0873	0.00201981	0.0188002
YTHDC2	479.889	0.73127	0.209635	3.4883	0.000486107	0.00662753
SPPL2A	479.345	0.80733	0.277206	2.91238	0.00358686	0.0286237
PALM3	486.061	-0.568549	0.175952	-3.23128	0.00123238	0.0130095
POLG	478.426	0.944723	0.230802	4.09322	4.2542e-05	0.00105783
TAOK3	479.165	0.56184	0.174931	3.21179	0.00131911	0.0136915
LOC108719847	492.055	-1.54304	0.183062	-8.42905	3.48485e-17	2.43758e-14
MRPS17	471.646	0.991739	0.291615	3.40085	0.000671762	0.00846968
FEM1C	476.312	0.566683	0.211287	2.68205	0.00731715	0.0466026
DAGLA	483.347	-0.834771	0.229688	-3.63436	0.000278672	0.00435045
KLHL28	472.599	0.620776	0.210572	2.94805	0.00319783	0.0263309
LOC108716019	482.391	-0.538248	0.17251	-3.1201	0.00180788	0.0173037
KATNAL2	477.676	-0.823141	0.256498	-3.20915	0.00133129	0.0137824
CFAP36	484.175	-0.935873	0.207935	-4.50079	6.77027e-06	0.00025555
TATDN1	482.676	-0.748077	0.262863	-2.84588	0.00442895	0.0328056
NFAT5	470.023	0.861268	0.249939	3.44591	0.000569145	0.00746852
TRIM23	471.328	0.456082	0.162806	2.80138	0.00508848	0.0359366
LOC108705707	468.107	0.901694	0.313134	2.87958	0.00398208	0.0306394
TSTD2	468.488	0.766846	0.267955	2.86185	0.0042118	0.0317523
NFXL1	466.899	0.740898	0.212902	3.48	0.000501417	0.00681317
LOC108716686	476.431	-0.627749	0.192571	-3.25983	0.00111479	0.0120855
LOC108716125	469.365	0.613506	0.181124	3.38722	0.000706043	0.00875101
NECTIN1	477.893	-0.904567	0.2542	-3.55849	0.000372997	0.00541186
VPS18	464.015	0.824216	0.208978	3.94403	8.01222e-05	0.00169606
SNX30	462.912	0.878849	0.196114	4.48131	7.41865e-06	0.000268307
C9ORF64	463.587	0.713319	0.17905	3.98392	6.7789e-05	0.00146782
COQ10A	464.624	0.556941	0.173148	3.21657	0.00129735	0.0135355
CDH20	459.375	0.593423	0.190566	3.11401	0.00184562	0.0175694
ALKBH6	468.855	-0.509311	0.177332	-2.87208	0.0040778	0.0311055
SLC10A7	460.938	0.586193	0.208508	2.81136	0.0049332	0.0351884
PTPRS	470.79	-0.948527	0.302475	-3.13589	0.00171336	0.0166553
LOC108709529	459.97	0.592757	0.172437	3.43754	0.000587027	0.00764703
COL24A1	455.932	1.11605	0.201567	5.53688	3.07906e-08	3.05777e-06
RAB8B	452.723	0.872308	0.209731	4.15917	3.19399e-05	0.00085434
SLC17A9	466.201	-0.91033	0.215598	-4.22234	2.41777e-05	0.000683603
MANBAL	467.06	-0.731343	0.272597	-2.68287	0.00729927	0.0465607
TMEM158	461.957	-0.889713	0.179584	-4.95429	7.25954e-07	4.17112e-05
UAP1L1	458.788	-0.51729	0.172006	-3.00738	0.00263506	0.0228287
MRS2	450.294	0.681937	0.176624	3.86095	0.000112947	0.00220788
SMAD6.2	460.342	-1.51868	0.28442	-5.33959	9.31571e-08	7.60767e-06
DHRS7	445.609	1.19487	0.215266	5.55067	2.84571e-08	2.8585e-06
B4GAT1	448.85	0.523505	0.182682	2.86566	0.00416147	0.031491
XIAP	446.997	0.573327	0.19345	2.96369	0.00303971	0.02539
LOC121398046	447.767	0.536221	0.194185	2.76139	0.00575564	0.0393693
NEDD1	445.693	0.741394	0.182548	4.06136	4.8787e-05	0.00116107
LOC108707069	449.571	0.575574	0.190394	3.02306	0.00250233	0.0219915
LOC121397172	461.8	-1.05196	0.219027	-4.80288	1.56397e-06	7.87576e-05
LOC108696078	457.463	-1.29318	0.322589	-4.00875	6.10401e-05	0.0013545
FAM8A1	454.385	-0.881669	0.181877	-4.84762	1.24952e-06	6.56854e-05
LOC121403551	457.443	-0.963541	0.217775	-4.42448	9.6675e-06	0.000333757
LOC398702	443.953	0.769887	0.238849	3.22331	0.00126717	0.0133069
LOC108698502	443.206	0.659858	0.218471	3.02035	0.00252483	0.0221239
MGME1	442.354	0.829392	0.259145	3.2005	0.00137191	0.0141008
LRCH3	439.416	0.865185	0.230578	3.75225	0.000175256	0.00309159
LOC108700002	449.551	-0.59103	0.203938	-2.89809	0.00375445	0.0295218
NCK2	441.55	0.71322	0.193008	3.69529	0.000219636	0.00366927
MSANTD3	451.691	-0.981285	0.251284	-3.90509	9.41917e-05	0.0019206
CIB2	453.705	-0.647743	0.241286	-2.68455	0.00726285	0.0464038
ELMOD3	446.492	-0.455079	0.167115	-2.72315	0.00646636	0.0427758
LOC108695509	444.27	-0.690213	0.185198	-3.72689	0.000193856	0.00333201
IFT57	437.795	0.528755	0.182978	2.88971	0.00385593	0.0299393
CEP78	436.346	0.572633	0.184362	3.10603	0.00189616	0.0179233
SAMD4A	430.765	1.09319	0.239812	4.55853	5.15132e-06	0.000205135
MFSD11	447.874	-0.747102	0.233443	-3.20036	0.00137257	0.0141008
LOC121398016	449.472	-1.01579	0.296674	-3.42393	0.000617225	0.00794393
TXNDC11	435.381	0.653343	0.221173	2.95399	0.00313691	0.025972
SLC25A22L	445.072	-0.789199	0.24702	-3.19488	0.00139888	0.0143163
LOC108716781	439.845	-0.864069	0.229721	-3.76139	0.00016897	0.00300375
OSBPL8	430.162	1.02121	0.18999	5.3751	7.65413e-08	6.51532e-06
LOC121396382	426.322	1.55679	0.227275	6.84982	7.39437e-12	2.1243e-09
LPCAT4	425.103	1.30194	0.28015	4.64729	3.3632e-06	0.000144552
ALDH3B1	436.245	-0.891579	0.285217	-3.12596	0.00177223	0.0170729
LOC121399455	409.899	3.8351	0.399842	9.59153	8.67862e-22	1.9946e-18
MCCC2	425.403	0.709759	0.237006	2.99469	0.00274728	0.0236102
ZNF410	424.704	0.596299	0.222043	2.68552	0.00724174	0.0463241
ERCC1	437.201	-0.906075	0.270387	-3.35103	0.000805116	0.00959078
KIF5C	422.743	0.522851	0.183585	2.848	0.00439949	0.0326773
LOC121396579	421.706	0.610948	0.192072	3.18083	0.00146856	0.0148759
LOC108712509	430.587	-0.774015	0.217133	-3.56471	0.000364258	0.00530815
LOC108717489	418.127	0.775499	0.172805	4.48772	7.19898e-06	0.000265636
VTI1A	425.018	-0.558356	0.1749	-3.19243	0.00141082	0.0144045
LOC108699861	428.093	-1.46833	0.311484	-4.71399	2.42908e-06	0.000111336
C2ORF76	425.559	-0.815865	0.218499	-3.73395	0.000188502	0.00327497
ADAM17	424.165	-0.760547	0.190821	-3.98565	6.72947e-05	0.00146105
HIKESHI	412.17	0.667209	0.197162	3.38406	0.000714219	0.00881163
SLCO5A1	415.451	-1.00035	0.318716	-3.13868	0.0016971	0.0165639
PLEKHA1	411.258	0.657895	0.170738	3.85324	0.000116565	0.00225667
DCLRE1A	411.169	0.534926	0.181772	2.94285	0.0032521	0.0266394
PSMF1	417.929	-0.749375	0.254101	-2.94913	0.00318671	0.0262912
ARNTL	414.966	-0.473189	0.170676	-2.77244	0.00556383	0.0384497
SNRK	408.729	0.508345	0.174169	2.91869	0.00351509	0.0282049
MAP3K3	401.867	0.729309	0.245575	2.9698	0.00297997	0.0250742
TDRD6	413.181	-0.897836	0.197777	-4.53963	5.63525e-06	0.000220584
USP21	413.664	-0.706922	0.222812	-3.17272	0.00151017	0.0151813
VANGL1	411.226	-0.943229	0.355694	-2.6518	0.00800651	0.0497715
LOC108712900	400.483	0.889444	0.268349	3.3145	0.000918069	0.0105349
LOC108703541	402.389	0.484331	0.178828	2.70836	0.00676174	0.0441489
ANKRD54	399.012	0.769992	0.214067	3.59697	0.000321949	0.00485428
LOC108718811	401.322	0.665864	0.222377	2.99431	0.00275069	0.0236268
LOC121394759	407.932	-0.705632	0.194589	-3.62627	0.000287549	0.00444816
LOC108705063	411.465	-0.859097	0.269948	-3.18245	0.00146034	0.0148431
ISL1	412.622	-1.3362	0.336775	-3.96762	7.25929e-05	0.00155993
DHRS13	397.054	0.496164	0.175981	2.81941	0.00481122	0.0346704
ONECUT2	403.455	-0.866336	0.202754	-4.27285	1.92986e-05	0.000571779
NEUROG1	406.02	-0.796321	0.280816	-2.83574	0.00457198	0.0335403
HEG1	407.155	-1.05142	0.223107	-4.71265	2.44515e-06	0.000111755
ZNF148	402.581	-0.847217	0.274321	-3.08841	0.00201229	0.0187938
ASCC3	391.299	0.903209	0.22245	4.06028	4.90138e-05	0.00116303
LOC398339	393.352	0.665601	0.178005	3.73922	0.000184592	0.00323146
BTN2A1	401.352	-0.905498	0.276521	-3.2746	0.0010581	0.0116674
LOC108704178	402.998	-0.769958	0.201071	-3.82929	0.000128511	0.00244384
RINT1	389.472	0.821128	0.223384	3.67586	0.000237047	0.00385603
LOC108698297	399.946	-0.893696	0.21411	-4.174	2.99302e-05	0.000813375
NELFA	389.772	0.462984	0.174056	2.65997	0.00781483	0.0489393
LOC108716875	391.037	0.725836	0.263919	2.75023	0.00595543	0.0402736
HES5.5	384	0.984656	0.275681	3.57172	0.000354651	0.00521062
ANKRD37	400.674	-3.54658	0.441063	-8.041	8.91091e-16	5.30958e-13
GPM6B	387.108	0.598672	0.208938	2.86531	0.00416605	0.0315108
TSC22D2	385.211	0.745968	0.246543	3.0257	0.00248054	0.021902
GLTP	392.122	-0.47584	0.168447	-2.82486	0.0047301	0.0342474
KATNA1	385.678	0.511719	0.18417	2.77851	0.00546094	0.037967
LOC108696171	384.364	0.615423	0.179874	3.42142	0.000622953	0.00798571
LSM14B	391.916	-0.834141	0.272485	-3.06124	0.00220424	0.0200462
HOXB2	394.045	-1.05588	0.194658	-5.42427	5.81929e-08	5.14399e-06
ATG5	378.408	0.929644	0.229072	4.0583	4.94312e-05	0.00116829
LOC108698876	390.514	-0.74932	0.250939	-2.98606	0.00282597	0.0241189
LOC121395197	382.423	0.564156	0.200459	2.81432	0.004888	0.0349814
FRS3	379.962	0.809062	0.205592	3.93529	8.30979e-05	0.00174527
ZDHHC4	388.817	-0.633877	0.215724	-2.93837	0.00329946	0.0269041
TOM1	377.491	0.80949	0.253115	3.19811	0.0013833	0.0141839
LOC108703581	385.121	-1.36554	0.315124	-4.33335	1.46856e-05	0.00046055
BMF	387.175	-0.694583	0.244393	-2.84207	0.0044821	0.0331227
SLC20A2	377.302	0.98478	0.223033	4.41539	1.00827e-05	0.000344395
TMEM11	386.443	-0.813533	0.2019	-4.02938	5.59239e-05	0.00127257
FSTL1	393.147	-0.989939	0.297647	-3.32588	0.000881392	0.0102698
LOC108710972	386.993	-1.04209	0.208827	-4.99018	6.03227e-07	3.59431e-05
UBE2F	376.562	0.595739	0.211511	2.81659	0.00485369	0.0348404
SLC9A3R1	371.11	0.682982	0.234273	2.91533	0.00355314	0.0284252
LOC108699297	372.203	0.838625	0.17786	4.71509	2.41609e-06	0.000111057
LOC108707080	372.474	0.585816	0.21999	2.66292	0.00774668	0.048664
CRYBG3	379.416	-0.624647	0.215147	-2.90335	0.00369198	0.0292149
LOC108719175	381.498	-1.37496	0.336174	-4.09003	4.31316e-05	0.00106919
LOC108709441	376.898	-0.965288	0.286645	-3.36754	0.000758429	0.00917414
SLC26A4L	367.147	0.809532	0.244189	3.31519	0.000915815	0.010524
NEUROD1	382.754	-1.29666	0.358404	-3.61787	0.000297042	0.00455994
SH2D3C	362.692	0.876674	0.247797	3.53787	0.000403367	0.00575299
LOC108707344	370.569	-0.519316	0.194114	-2.67532	0.0074659	0.0472321
GPR180	362.583	1.18473	0.242966	4.87613	1.08189e-06	5.86043e-05
ZC2HC1C	369.455	-0.891474	0.266526	-3.34479	0.000823451	0.00976968
LOC733379	370.469	-0.762997	0.282562	-2.70028	0.00692801	0.0449246
LIG4	360.846	0.827877	0.231021	3.58356	0.000338942	0.00505367
LOC121400409	369.341	-0.795936	0.192246	-4.14021	3.46992e-05	0.000910671
LOC108705278	365.324	-0.706661	0.240978	-2.93247	0.00336274	0.0273369
PACS2	370.525	-0.824089	0.226779	-3.63389	0.000279185	0.00435093
FAHD1	362.74	0.618426	0.223341	2.76898	0.00562319	0.0387469
PCYT1A	358.167	0.926535	0.290186	3.1929	0.0014085	0.0144045
TTC19	367.65	-0.708176	0.264	-2.68249	0.00730773	0.0465734
ZNF568	363.992	-0.589832	0.212312	-2.77813	0.00546719	0.0379748
SKOR1	366.912	-1.09152	0.25499	-4.28064	1.86358e-05	0.000558309
CFAP44	364.264	-1.13641	0.206893	-5.49275	3.95724e-08	3.72305e-06
WDR20	354.192	0.756208	0.250751	3.01577	0.0025633	0.0223859
LOC108697535	360.675	-1.40299	0.333792	-4.20317	2.63198e-05	0.000727547
CMC1	353.742	0.653962	0.197128	3.31745	0.000908435	0.010484
PAQR9	368.483	-1.27915	0.418831	-3.0541	0.00225736	0.020391
XB5799681	351.572	0.863913	0.188633	4.57986	4.65286e-06	0.000187607
LOC121400410	358.491	-0.798233	0.208302	-3.83209	0.000127059	0.00241909
PALS2	352.206	0.622839	0.210644	2.95683	0.0031082	0.0257889
PLBD2	351.843	0.718402	0.235306	3.05305	0.00226529	0.0204168
COA7	349.982	0.630733	0.224498	2.80953	0.00496139	0.0352869
SLC37A2	356.378	-1.04573	0.305627	-3.42159	0.000622569	0.00798571
ZPY1	358.901	-1.2035	0.256576	-4.69061	2.72387e-06	0.000122174
GSTM1	347.424	0.939882	0.255059	3.68496	0.000228741	0.00377048
LRP2BP	356.302	-1.44173	0.31652	-4.55495	5.23981e-06	0.000207449
LOC121402942	366.661	-2.48567	0.261471	-9.50651	1.97173e-21	3.96516e-18
SPIRE2	342.983	1.66228	0.27683	6.00469	1.91703e-09	2.70115e-07
CACNA1B	360.784	-0.785446	0.283782	-2.76778	0.0056439	0.0388303
WDR37	346.596	0.573568	0.202724	2.82931	0.00466491	0.0339588
LOC108713033	364.59	-2.01513	0.273394	-7.3708	1.69608e-13	6.99657e-11
WDR90	353.918	-1.14388	0.250114	-4.57345	4.79756e-06	0.000191998
JUND.2	341.534	0.926024	0.212894	4.3497	1.36322e-05	0.000437755
AP4S1	343.893	0.498123	0.180438	2.76063	0.00576894	0.0394268
LOC108718932	345.518	0.558145	0.202518	2.75602	0.00585089	0.0398514
TECR	354.259	-1.42543	0.200006	-7.12693	1.0263e-12	3.58936e-10
EBPL	350.174	-0.585722	0.182077	-3.21689	0.00129586	0.013533
LOC108717955	352.419	-1.54075	0.338284	-4.55462	5.24812e-06	0.000207449
SYNE2.2	348.993	-0.706562	0.179186	-3.94318	8.04087e-05	0.00169856
RABGEF1	339.116	0.941666	0.199418	4.72208	2.3345e-06	0.000108036
LOC495489	351.197	-1.1266	0.235702	-4.77976	1.75508e-06	8.66127e-05
KATNBL1	339.707	0.629361	0.192989	3.26112	0.00110975	0.012047
LOC108707093	344.669	-1.30458	0.319984	-4.07702	4.56173e-05	0.00111364
LOC108708113	338.828	0.609125	0.192048	3.17173	0.00151535	0.0151813
KANK3	349.905	-0.847483	0.301094	-2.81468	0.00488252	0.0349577
PLPPR3	350.104	-1.0811	0.323348	-3.34346	0.000827393	0.00980199
RIBC2	343.135	-1.30305	0.303462	-4.29395	1.75518e-05	0.000535574
BTG5.3	340.236	-0.666576	0.210164	-3.1717	0.00151548	0.0151813
HGSNAT	332	1.06737	0.207128	5.15319	2.56094e-07	1.79915e-05
TAPT1	328.603	1.70345	0.247842	6.8731	6.28201e-12	1.90689e-09
TTC34	337.464	-0.958088	0.318245	-3.01054	0.00260786	0.0226907
PXDC1	343.165	-1.13308	0.280391	-4.04108	5.32056e-05	0.00122282
SPDL1	327.79	1.71997	0.342569	5.0208	5.14576e-07	3.14772e-05
LOC108712540	330.674	0.888506	0.309174	2.8738	0.00405566	0.0310316
LOC108715224	338.819	-0.889547	0.216365	-4.11134	3.93377e-05	0.00099821
LOC108697846	339.428	-0.567882	0.21071	-2.69508	0.00703713	0.0454338
ORC4	330.953	0.928031	0.217142	4.27385	1.92128e-05	0.000570286
LOC108698064	330.231	0.83752	0.27343	3.06302	0.00219117	0.0199725
RAD9A	342.354	-0.993583	0.347209	-2.86163	0.00421468	0.0317541
LOC496342	331.673	0.587663	0.198107	2.96638	0.00301323	0.0252747
LOC108715675	330.477	0.559907	0.193464	2.89412	0.00380227	0.0296514
CFAP97	327.56	0.89368	0.287264	3.11101	0.00186449	0.0176758
GLMN	330.211	0.712411	0.230505	3.09065	0.00199716	0.0186912
TTC9C	334.562	-0.836571	0.1937	-4.3189	1.56807e-05	0.000485838
DAP	339.691	-1.64963	0.300603	-5.48775	4.07086e-08	3.78567e-06
SLC35B3	326.679	0.525461	0.196391	2.67559	0.00745985	0.0472125
GGA3	335.263	-0.847285	0.233904	-3.62237	0.00029192	0.00449944
POF1B	330.234	-0.772276	0.268192	-2.87956	0.00398229	0.0306394
MARCHF5	325.587	0.663806	0.232841	2.8509	0.00435952	0.0325283
LOC108703159	330.741	-0.687215	0.226892	-3.02882	0.00245508	0.0217138
LOC108702563	328.822	-0.591056	0.213079	-2.77389	0.00553909	0.0383116
RUFY1	331.613	-0.666315	0.226538	-2.9413	0.0032684	0.0267393
RREB1	329.326	-0.64524	0.208635	-3.09267	0.00198366	0.0185827
TMEM87B	322.84	0.725363	0.241043	3.00927	0.00261877	0.0227411
DSE	333.184	-1.09588	0.345423	-3.17257	0.00151096	0.0151813
LOC108707803	331.129	-0.990563	0.251217	-3.94305	8.04514e-05	0.00169856
ZBTB37	321.203	0.552588	0.208216	2.65391	0.00795646	0.0495753
PNPLA3	329.782	-1.16327	0.231199	-5.03145	4.86776e-07	3.02365e-05
TP53INP1	315.454	1.12357	0.283994	3.9563	7.61189e-05	0.00162635
LOC108700342	326.029	-1.06666	0.342161	-3.11742	0.00182441	0.0174087
POC1B	320.041	0.52028	0.195225	2.66503	0.00769824	0.0484015
PKP3	324.426	-0.946375	0.258767	-3.65725	0.000254938	0.00406083
ATG4B	318.931	0.92337	0.267634	3.45012	0.000560337	0.00736495
CAPRIN2	326.575	-0.941671	0.299457	-3.1446	0.00166315	0.0162754
LOC108715881	326.832	-0.808095	0.239263	-3.37743	0.000731655	0.00893671
TMEM181	314.445	1.45644	0.241668	6.0266	1.67441e-09	2.49425e-07
LOC108707110	315.331	1.23159	0.286121	4.30446	1.67396e-05	0.000513944
LOC108702493	314.206	1.5461	0.28438	5.43676	5.42573e-08	4.84939e-06
DNAJC3	316.823	0.662833	0.240327	2.75804	0.00581485	0.03969
XPNPEP1	327.737	-1.59657	0.288592	-5.53225	3.16144e-08	3.12032e-06
LOC121396367	320.479	-1.14483	0.341486	-3.35248	0.000800908	0.00956571
GPR45	318.439	0.689397	0.252441	2.73092	0.00631574	0.0420387
CTPS2	321.843	-0.920974	0.267531	-3.44249	0.000576384	0.00753279
ARMC8	315.72	0.618193	0.218234	2.83271	0.00461552	0.0337827
FUT8	320.997	-0.80887	0.276541	-2.92495	0.00344506	0.0277955
GOPC	312.078	1.03056	0.219104	4.70351	2.55727e-06	0.000115666
RO60	312.819	0.753438	0.228052	3.3038	0.000953827	0.0108293
RASAL1	323.452	-2.5576	0.2975	-8.59697	8.18485e-18	6.5839e-15
TMEM199	311.169	0.738886	0.203496	3.63097	0.000282357	0.00438049
LOC108699470	316.959	-1.23913	0.334753	-3.70162	0.000214229	0.00358265
GALNT1	318.027	-0.733583	0.27615	-2.65647	0.00789646	0.0493353
LOC108707118	321.441	-3.1402	0.384422	-8.16862	3.11938e-16	1.93018e-13
CEP19	315.779	-0.627595	0.204504	-3.06886	0.00214879	0.0196754
LOC495956	308.993	0.697586	0.238192	2.92867	0.00340412	0.0276036
CPM	309.093	0.642488	0.221811	2.89656	0.00377281	0.0295871
BOLA1	307.92	0.657649	0.190912	3.44478	0.000571534	0.00748765
USP6NL2	306.503	0.97159	0.28297	3.43354	0.000595761	0.00773576
RYR3	311.18	-0.839689	0.23357	-3.59503	0.000324358	0.00488145
MLLT6	312.222	-0.676592	0.218425	-3.09759	0.00195103	0.0183449
XB5818699	304.753	0.732026	0.239818	3.05242	0.00227006	0.0204437
ALDOC	313.223	-1.35155	0.284423	-4.75192	2.01494e-06	9.60162e-05
XB5997770	304.93	0.514825	0.186394	2.76203	0.00574434	0.0393088
ZBTB18	312.214	-0.751247	0.236759	-3.17305	0.00150847	0.0151772
LOC121393731	310.098	-0.848964	0.244582	-3.47108	0.00051836	0.0069669
LOC108719729	301.954	0.718725	0.197765	3.63424	0.000278799	0.00435045
LOC108707159	307.448	-0.596382	0.207696	-2.87142	0.00408628	0.0311417
MYOF.1	306.674	-1.07501	0.253965	-4.23292	2.30673e-05	0.000660332
WASHC1	305.262	-0.556151	0.202286	-2.74933	0.0059718	0.0403335
ZW10	297.817	0.955079	0.206754	4.6194	3.84846e-06	0.000162118
LOC108698306	298.447	0.805651	0.228457	3.52648	0.00042112	0.00592219
TBC1D7	298.055	0.657515	0.196176	3.35165	0.000803311	0.00958018
LOC108704556	301.915	-0.678856	0.198149	-3.42599	0.000612557	0.00790916
LOC121397546	301.433	-0.881903	0.20822	-4.23545	2.28099e-05	0.000656267
LOC108695696	301.166	-0.751636	0.233184	-3.22336	0.00126698	0.0133069
TRIT1	300.411	-0.874117	0.209793	-4.16657	3.09223e-05	0.000832348
HSD17B7	292.682	0.679091	0.223295	3.04123	0.00235617	0.020989
SYAP1	289.026	1.07756	0.361726	2.97895	0.00289235	0.0245294
HOXD1	295.666	-1.48741	0.31326	-4.74816	2.0528e-06	9.71337e-05
CCSER2	290.732	0.714641	0.236735	3.01874	0.00253825	0.0222294
NLRX1	289.082	0.733649	0.23417	3.13298	0.0017304	0.0167401
TBX2	305.249	-1.28764	0.452959	-2.84273	0.00447289	0.033085
SKA2	296.81	-1.01923	0.261172	-3.90252	9.51952e-05	0.00193128
RABEP1	288.605	0.836958	0.218944	3.82271	0.000131994	0.00249884
DHRS11	286.989	0.804525	0.283266	2.84018	0.00450883	0.0332438
BBS1	287.651	0.673756	0.210197	3.20536	0.00134894	0.0139203
MGC114819	287.102	0.625549	0.21714	2.88085	0.00396604	0.0305876
TMCC2	285.595	0.790801	0.226772	3.48721	0.000488081	0.00664881
NEUROG2	288.585	-1.10389	0.383701	-2.87696	0.00401523	0.0308337
LOC108720028	286.665	-0.797025	0.278926	-2.85748	0.00427024	0.0320278
LOC108714473	281.224	0.961618	0.313017	3.07209	0.00212563	0.0195151
PIEZO1	289.513	-0.619469	0.220125	-2.81418	0.00489025	0.0349819
LOC108702723	283.401	0.753718	0.281464	2.67785	0.00740962	0.0469685
LNPK	282.124	0.837118	0.27394	3.05584	0.0022443	0.0203335
ATP5ME	280.496	0.814638	0.221406	3.67939	0.000233792	0.00382808
LOC121394828	289.997	-0.938469	0.231122	-4.0605	4.89675e-05	0.00116303
FAM114A2	278.59	0.907628	0.239722	3.78617	0.000152988	0.00280647
LOC108717663	289.533	-1.52758	0.201772	-7.57083	3.7084e-14	1.8079e-11
RAI1	289.245	-0.972315	0.251513	-3.86586	0.000110699	0.00217983
CCDC34	284.985	-0.920986	0.22385	-4.1143	3.88364e-05	0.000990174
RSPRY1	278.24	0.512431	0.192465	2.66247	0.00775697	0.0487097
VPS37A	276.602	0.644875	0.230246	2.8008	0.00509756	0.0359849
H1-0	283.462	-1.77836	0.35315	-5.0357	4.761e-07	2.9688e-05
OLIG2	282.545	-1.0759	0.399857	-2.6907	0.00713017	0.0458841
CCDC126	275.146	0.809648	0.235961	3.43128	0.000600739	0.00778155
LOC108708781	280.163	-0.94479	0.281033	-3.36185	0.000774235	0.00931583
UNC119	281.499	-0.80175	0.240939	-3.3276	0.000875976	0.0102195
HIPK3	283.068	-2.06697	0.309274	-6.6833	2.33627e-11	6.06224e-09
LOC108704325	274.163	0.624331	0.230603	2.70739	0.00678144	0.0442237
LOC121398601	279.273	-0.586703	0.212196	-2.76491	0.00569385	0.0390995
ZFYVE9	271.08	0.86362	0.249812	3.45707	0.000546073	0.00723659
EI24	270.03	0.754013	0.2062	3.6567	0.000255481	0.00406546
LOC121397560	275.515	-1.2673	0.290284	-4.36571	1.26713e-05	0.000415184
SNX9	268.844	0.894554	0.220814	4.05117	5.09615e-05	0.00118664
WDR47	269.517	0.852835	0.249152	3.42294	0.000619469	0.00795933
RHBDD3	275.681	-0.585385	0.205451	-2.84927	0.00438195	0.0326223
TRAF2	280.75	-1.10168	0.280839	-3.9228	8.75242e-05	0.00181954
CAMSAP1	266.084	1.14553	0.255628	4.48123	7.42147e-06	0.000268307
APEX2	267.479	0.915366	0.210385	4.35091	1.35572e-05	0.000436217
LOC108698253	281.567	-1.25712	0.36585	-3.43616	0.000590013	0.00767971
LOC108715170	263.867	2.03421	0.41028	4.95809	7.1188e-07	4.10492e-05
LOC121393435	278.477	-1.43685	0.265989	-5.4019	6.59384e-08	5.73415e-06
ORC5	268.83	0.818295	0.282973	2.89177	0.00383074	0.0298199
ENTPD2	271.298	-1.42666	0.390667	-3.65185	0.000260356	0.00411859
ANAPC10	266.359	0.741346	0.216212	3.42879	0.000606271	0.00783429
MFN2	266.586	0.682648	0.24754	2.75773	0.00582046	0.0397114
SLC35A1	266.767	0.582006	0.215211	2.70436	0.00684365	0.04457
LOC108700938	266.836	0.744604	0.235756	3.15837	0.00158656	0.0156978
SNX25	270.407	-0.644979	0.220406	-2.92633	0.00342991	0.0277288
ZBTB25	263.592	1.08374	0.256858	4.21923	2.45141e-05	0.000690688
LOC108714858	265.712	0.731953	0.2339	3.12934	0.00175197	0.0168966
USP12	265.304	0.535384	0.199968	2.67734	0.00742085	0.0470211
ADCK1	273.582	-0.815835	0.286236	-2.85022	0.00436894	0.0325556
RBP1	263.476	0.964017	0.235723	4.08963	4.32071e-05	0.00106941
MRPL28	263.682	0.915329	0.262847	3.48236	0.000497008	0.00675898
LOC108698082	271.89	-0.877466	0.282727	-3.10358	0.00191192	0.018051
HBOX10	268.169	-1.08331	0.244038	-4.43909	9.03393e-06	0.00031664
LOC108718697	266.078	-1.40006	0.277316	-5.0486	4.45059e-07	2.80788e-05
SPG21	259.504	0.640343	0.241091	2.65602	0.00790679	0.0493806
EMX2	256.378	0.886443	0.320048	2.76972	0.00561052	0.0386892
WDR6	259.183	0.711894	0.238609	2.98352	0.00284955	0.0242558
FIS1	257.356	0.595833	0.202631	2.94049	0.00327695	0.0267748
LOC121396533	262.744	-0.806809	0.279846	-2.88305	0.00393846	0.0304624
TOB1	254.655	0.750775	0.25933	2.89506	0.00379087	0.0295997
LOC108698553	262.431	-0.893531	0.194	-4.60584	4.10807e-06	0.00016903
ZWILCH	257.39	0.712323	0.249349	2.85673	0.00428027	0.0320731
CAMK1	260.409	-1.55217	0.333088	-4.65992	3.16325e-06	0.000139045
ARHGEF39	257.556	-0.876393	0.296188	-2.95891	0.00308731	0.0256818
LOC108697326	253.991	0.691047	0.22396	3.08559	0.00203148	0.0188589
SLC3A2	267.923	-1.30796	0.463289	-2.82321	0.00475456	0.0343627
POU4F1	260.769	-1.34213	0.329612	-4.07184	4.66434e-05	0.00112842
LOC108709420	258.944	-1.62481	0.215864	-7.52704	5.19027e-14	2.45591e-11
PHF1	249.237	0.874825	0.206407	4.23834	2.25174e-05	0.000653469
LRRC40	250.901	0.661838	0.22937	2.88546	0.00390837	0.0302734
DPP4	254.867	-1.1633	0.338835	-3.43323	0.000596446	0.00773841
LOC121395189	255.831	-0.85578	0.210277	-4.06977	4.70596e-05	0.00113507
RUBCN	247.171	0.864095	0.274697	3.14563	0.00165728	0.0162617
DYNLT2B	249.937	0.616944	0.2171	2.84175	0.00448666	0.0331235
MINK1	251.091	-0.908876	0.288396	-3.15148	0.00162445	0.0159744
COL13A1	252.982	-0.969785	0.280504	-3.4573	0.000545621	0.00723656
CZIB	246.337	0.724512	0.225623	3.21116	0.00132199	0.0137125
SLC37A4	245.721	0.771621	0.238729	3.2322	0.00122841	0.0129761
PPP1R9B	252.465	-0.953513	0.316653	-3.01122	0.00260197	0.0226518
RIPOR2	240.71	1.55457	0.370656	4.1941	2.73962e-05	0.000752133
DENND2D	250.601	-1.68113	0.219178	-7.67017	1.71763e-14	8.91397e-12
LOC121398933	248.598	-1.23593	0.331193	-3.73176	0.000190145	0.00329639
BID	248.663	-0.892987	0.272576	-3.2761	0.00105251	0.0116219
XB22065617	247.69	-0.661974	0.235274	-2.81363	0.00489859	0.035026
LOC108707147	248.677	-0.782899	0.276337	-2.83313	0.00460947	0.033761
PDZD8	246.625	-0.846352	0.237631	-3.56162	0.000368571	0.00536127
NT5M	248.008	-1.19624	0.32538	-3.67644	0.000236509	0.00385117
TRABD	240.163	0.803364	0.228225	3.52005	0.000431461	0.00604968
LOC496010	247.639	-1.41312	0.319809	-4.41865	9.93188e-06	0.000341419
LOC108711268	243.738	-0.836235	0.305923	-2.73348	0.00626683	0.0417782
LRTOMT	242.69	-0.951932	0.290492	-3.27697	0.00104929	0.011602
LOC108698321	236.477	0.971865	0.271468	3.58003	0.000343555	0.00509411
LOC121395440	240.958	-1.42143	0.366923	-3.87393	0.000107094	0.00213233
SLITRK1	241.943	-1.20665	0.367235	-3.28576	0.00101708	0.0113264
LOC121396067	245.4	-1.50579	0.313057	-4.80994	1.50972e-06	7.71061e-05
LOC108716851	235.758	1.04124	0.276488	3.76594	0.000165922	0.00297255
ATPSCKMT	244.009	-1.25977	0.290438	-4.33746	1.44136e-05	0.000455573
LOC108700251	232.485	1.36842	0.256016	5.34505	9.03904e-08	7.53472e-06
AFF1	240.416	-0.874576	0.259174	-3.37447	0.000739576	0.00900023
LOC108708747	240.854	-0.627973	0.23082	-2.72062	0.00651599	0.042998
RABGGTA	234.107	0.943527	0.228961	4.12091	3.77378e-05	0.000970802
KREMEN2	237.668	-0.806773	0.280235	-2.87892	0.00399039	0.0306871
GK	235.045	0.665935	0.236531	2.81543	0.00487127	0.0349082
LOC108699781	237.213	-0.761497	0.241436	-3.15403	0.00161032	0.0158938
STX19	239.285	-1.123	0.279758	-4.0142	5.96486e-05	0.00132912
SLC6A14.2	240.072	-2.67089	0.429756	-6.21489	5.13616e-10	8.88501e-08
LOC121394519	239.862	-1.25728	0.253978	-4.95035	7.40799e-07	4.22623e-05
SAMD8	231.383	0.863515	0.206027	4.19127	2.77403e-05	0.000760282
MGC115716	227.275	1.64741	0.251424	6.55231	5.66534e-11	1.34035e-08
LOC108698097	235.846	-0.66158	0.231425	-2.85872	0.00425349	0.031917
LOC121403091	229.485	0.928338	0.274146	3.3863	0.000708424	0.00877293
LOC108701521	233.436	-0.716215	0.239393	-2.9918	0.00277338	0.023771
LOC108704027	236.932	-1.72674	0.255762	-6.75137	1.46457e-11	3.86263e-09
ZNF865	227.489	0.65009	0.2057	3.16038	0.00157563	0.0156088
DIAPH3	232.268	-0.578905	0.203445	-2.84551	0.00443399	0.0328143
MGC107841	231.612	-0.914604	0.29362	-3.11493	0.00183989	0.0175253
ZFAND2A	225.935	0.817734	0.267051	3.06209	0.00219795	0.0200041
XB22065716	221.988	1.27517	0.396997	3.21204	0.00131794	0.0136896
LOC108704260	225.614	0.687398	0.252652	2.72074	0.00651368	0.042998
PSMG3	225.22	0.572586	0.215809	2.65321	0.00797312	0.0496407
HDDC2	224.361	0.66838	0.222489	3.0041	0.00266366	0.0230516
LOC108703921	229.737	-1.00018	0.211085	-4.73825	2.15569e-06	0.00010111
D2HGDH	220.81	1.06592	0.294772	3.61608	0.000299094	0.00458707
LOC108707086	225.865	-0.637102	0.203876	-3.12494	0.00177839	0.0171015
LOC121402994	225.697	-1.59548	0.283322	-5.63133	1.78823e-08	1.93081e-06
FAM98A	224.897	-0.746959	0.238991	-3.12547	0.00177521	0.0170861
IRAK4	221.46	0.614798	0.223934	2.74544	0.006043	0.0406098
KIAA0930	232.946	-3.00119	0.306457	-9.79316	1.20472e-22	3.23025e-19
MFHAS1	225.566	-1.16238	0.30764	-3.77836	0.000157862	0.0028697
GLUL-LIKE.1	218.367	0.974806	0.33099	2.94512	0.00322829	0.0264983
SLC25A32	217.934	0.947142	0.249014	3.80356	0.00014263	0.00265275
ABHD12	215.868	1.12161	0.229828	4.88023	1.05964e-06	5.77882e-05
LOC108716076	224.738	-1.21696	0.310532	-3.91897	8.8928e-05	0.00184128
ACOT7	222.064	-0.841317	0.231476	-3.63458	0.000278438	0.00435045
ETFBKMT	221.412	-0.924221	0.208232	-4.43842	9.0623e-06	0.000316892
LOC108703758	216.866	0.789214	0.228839	3.44877	0.000563156	0.00739596
UBE2QL1	222.301	-0.912156	0.325389	-2.80328	0.0050586	0.0358041
TXNDC16	213.668	1.31477	0.252112	5.21501	1.83805e-07	1.38829e-05
FANCG	219.495	-0.837002	0.307339	-2.72338	0.00646168	0.0427624
GMPR2	213.392	0.842629	0.256119	3.28999	0.0010019	0.0111857
ZC3H12C	216.985	-0.740223	0.262367	-2.82133	0.0047825	0.0345491
DOK4	213.072	0.986851	0.226182	4.36309	1.28235e-05	0.000417622
CERK	214.075	0.598747	0.207091	2.89123	0.00383736	0.02984
DEPDC1B	218.366	-0.793693	0.213863	-3.71123	0.000206257	0.00346337
DMXL1	211.881	1.14888	0.381738	3.0096	0.00261593	0.0227364
[truncated: 576 more rows]

## Sheet: DSG
SE	Description	MXE	Description	A5SS	Description	A3SS	Description	DEG	Description
STIL	SCL-interrupting locus protein; Immediate-early gene. Plays an important role in embryonic development as well as in cellular growth and proliferation; its long- term silencing affects cell survival and cell cycle distribution as well as decreases CDK1 activity correlated with reduced phosphorylation of CDK1. Plays a role as a positive regulator of the sonic hedgehog pathway, acting downstream of…	SRSF6	Serine/arginine-rich splicing factor 6; Plays a role in constitutive splicing and modulates the selection of alternative splice sites. Plays a role in the alternative splicing of MAPT/Tau exon 10. Binds to alternative exons of TNC pre- mRNA and promotes the expression of alternatively spliced TNC. Plays a role in wound healing and in the regulation of keratinocyte differentiation and proliferatio…	YWHAZ	14-3-3 protein zeta/delta; Adapter protein implicated in the regulation of a large spectrum of both general and specialized signaling pathways. Binds to a large number of partners, usually by recognition of a phosphoserine or phosphothreonine motif. Binding generally results in the modulation of the activity of the binding partner. Induces ARHGEF7 activity on RAC1 as well as lamellipodia and memb…	MFAP3L	Microfibrillar-associated protein 3-like; May participate in the nuclear signaling of EGFR and MAPK1/ERK2. May a have a role in metastasis.	RBM8A	RNA-binding protein 8A; Required for pre-mRNA splicing as component of the spliceosome. Core component of the splicing-dependent multiprotein exon junction complex (EJC) deposited at splice junctions on mRNAs. The EJC is a dynamic structure consisting of core proteins and several peripheral nuclear and cytoplasmic associated factors that join the complex only transiently either during EJC assembl…
MAP4	Microtubule-associated protein 4; Non-neuronal microtubule-associated protein. Promotes microtubule assembly.	HNRNPA1	Heterogeneous nuclear ribonucleoprotein A1, N-terminally processed; Involved in the packaging of pre-mRNA into hnRNP particles, transport of poly(A) mRNA from the nucleus to the cytoplasm and may modulate splice site selection. May bind to specific miRNA hairpins. Binds to the IRES and thereby inhibits the translation of the apoptosis protease activating factor APAF1. (Microbial infection) Cleava…	MAGOH	Protein mago nashi homolog; Required for pre-mRNA splicing as component of the spliceosome. Plays a redundant role with MAGOHB as core component of the exon junction complex (EJC) and in the nonsense- mediated decay (NMD) pathway. The EJC is a dynamic structure consisting of core proteins and several peripheral nuclear and cytoplasmic associated factors that join the complex only transiently eith…	RNASEH2A	Ribonuclease H2 subunit A; Catalytic subunit of RNase HII, an endonuclease that specifically degrades the RNA of RNA:DNA hybrids. Participates in DNA replication, possibly by mediating the removal of lagging-strand Okazaki fragment RNA primers during DNA replication. Mediates the excision of single ribonucleotides from DNA:RNA duplexes. Belongs to the RNase HII family. Eukaryotic subfamily.	HTRA1	Serine protease HTRA1; Serine protease with a variety of targets, including extracellular matrix proteins such as fibronectin. HTRA1-generated fibronectin fragments further induce synovial cells to up-regulate MMP1 and MMP3 production. May also degrade proteoglycans, such as aggrecan, decorin and fibromodulin. Through cleavage of proteoglycans, may release soluble FGF-glycosaminoglycan complexes …
CIT	Citron Rho-interacting kinase; Plays a role in cytokinesis. Required for KIF14 localization to the central spindle and midbody. Putative RHO/RAC effector that binds to the GTP-bound forms of RHO and RAC1. It probably binds p21 with a tighter specificity in vivo. Displays serine/threonine protein kinase activity. Plays an important role in the regulation of cytokinesis and the development of the c…	UBE2G1	Ubiquitin-conjugating enzyme E2 G1, N-terminally processed; Accepts ubiquitin from the E1 complex and catalyzes its covalent attachment to other proteins. In vitro catalyzes 'Lys-48'-, as well as 'Lys-63'-linked polyubiquitination. May be involved in degradation of muscle-specific proteins. Mediates polyubiquitination of CYP3A4.	RPL6	60S ribosomal protein L6; Component of the large ribosomal subunit. Belongs to the eukaryotic ribosomal protein eL6 family.	CASD1	N-acetylneuraminate 9-O-acetyltransferase; O-acetyltransferase that catalyzes 9-O-acetylation of sialic acids. Sialic acids are sugars at the reducing end of glycoproteins and glycolipids, and are involved in various processes such as cell-cell interactions, host-pathogen recognition. Belongs to the PC-esterase family. CASD1 subfamily.	PSMD6	26S proteasome non-ATPase regulatory subunit 6; Component of the 26S proteasome, a multiprotein complex involved in the ATP-dependent degradation of ubiquitinated proteins. This complex plays a key role in the maintenance of protein homeostasis by removing misfolded or damaged proteins, which could impair cellular functions, and by removing proteins whose functions are no longer required. Therefo…
EIF4B	Eukaryotic translation initiation factor 4B; Required for the binding of mRNA to ribosomes. Functions in close association with EIF4-F and EIF4-A. Binds near the 5'-terminal cap of mRNA in presence of EIF-4F and ATP. Promotes the ATPase activity and the ATP-dependent RNA unwinding activity of both EIF4-A and EIF4-F.	YBX1	Y-box-binding protein 1; DNA- and RNA-binding protein involved in various processes, such as translational repression, RNA stabilization, mRNA splicing, DNA repair and transcription regulation. Predominantly acts as a RNA-binding protein: binds preferentially to the 5'-[CU]CUGCG-3' RNA motif and specifically recognizes mRNA transcripts modified by C5-methylcytosine (m5C). Promotes mRNA stabilizat…	CBX3	Chromobox protein homolog 3; Seems to be involved in transcriptional silencing in heterochromatin-like complexes. Recognizes and binds histone H3 tails methylated at 'Lys-9', leading to epigenetic repression. May contribute to the association of the heterochromatin with the inner nuclear membrane through its interaction with lamin B receptor (LBR). Involved in the formation of functional kinetoch…	ZNF143	Zinc finger protein 143; Transcriptional activator. Activates the gene for selenocysteine tRNA (tRNAsec). Binds to the SPH motif of small nuclear RNA (snRNA) gene promoters. Participates in efficient U6 RNA polymerase III transcription via its interaction with CHD8.	FKBP1A	Peptidyl-prolyl cis-trans isomerase FKBP1A; Keeps in an inactive conformation TGFBR1, the TGF-beta type I serine/threonine kinase receptor, preventing TGF-beta receptor activation in absence of ligand. Recruits SMAD7 to ACVR1B which prevents the association of SMAD2 and SMAD3 with the activin receptor complex, thereby blocking the activin signal. May modulate the RYR1 calcium channel activity. PP…
DPM2	Dolichol phosphate-mannose biosynthesis regulatory protein; Regulates the biosynthesis of dolichol phosphate-mannose. Regulatory subunit of the dolichol-phosphate mannose (DPM) synthase complex; essential for the ER localization and stable expression of DPM1. When associated with the GPI-GlcNAc transferase (GPI-GnT) complex enhances but is not essential for its activity.	RPL6	60S ribosomal protein L6; Component of the large ribosomal subunit. Belongs to the eukaryotic ribosomal protein eL6 family.	PSMD1	26S proteasome non-ATPase regulatory subunit 1; Component of the 26S proteasome, a multiprotein complex involved in the ATP-dependent degradation of ubiquitinated proteins. This complex plays a key role in the maintenance of protein homeostasis by removing misfolded or damaged proteins, which could impair cellular functions, and by removing proteins whose functions are no longer required. Therefo…	NEIL1	Endonuclease 8-like 1; Involved in base excision repair of DNA damaged by oxidation or by mutagenic agents. Acts as DNA glycosylase that recognizes and removes damaged bases. Has a preference for oxidized pyrimidines, such as thymine glycol, formamidopyrimidine (Fapy) and 5-hydroxyuracil. Has marginal activity towards 8-oxoguanine. Has AP (apurinic/apyrimidinic) lyase activity and introduces nick…	DDX17	Probable ATP-dependent RNA helicase DDX17; As an RNA helicase, unwinds RNA and alters RNA structures through ATP binding and hydrolysis. Involved in multiple cellular processes, including pre-mRNA splicing, alternative splicing, ribosomal RNA processing and miRNA processing, as well as transcription regulation. Regulates the alternative splicing of exons exhibiting specific features. For instance…
TIAL1	Nucleolysin TIAR; RNA-binding protein. Possesses nucleolytic activity against cytotoxic lymphocyte target cells. May be involved in apoptosis.	EGFLAM	Pikachurin; Involved in both the retinal photoreceptor ribbon synapse formation and physiological functions of visual perception. Necessary for proper bipolar dendritic tip apposition to the photoreceptor ribbon synapse. Promotes matrix assembly and cell adhesiveness (By similarity).	RPS11	Ribosomal protein S11; Belongs to the universal ribosomal protein uS17 family.	HNRNPK	Heterogeneous nuclear ribonucleoprotein K; One of the major pre-mRNA-binding proteins. Binds tenaciously to poly(C) sequences. Likely to play a role in the nuclear metabolism of hnRNAs, particularly for pre-mRNAs that contain cytidine-rich sequences. Can also bind poly(C) single-stranded DNA. Plays an important role in p53/TP53 response to DNA damage, acting at the level of both transcription act…	KIAA0930	Uncharacterized protein KIAA0930; KIAA0930.
HNRNPM	Heterogeneous nuclear ribonucleoprotein M; Pre-mRNA binding protein in vivo, binds avidly to poly(G) and poly(U) RNA homopolymers in vitro. Involved in splicing. Acts as a receptor for carcinoembryonic antigen in Kupffer cells, may initiate a series of signaling events leading to tyrosine phosphorylation of proteins and induction of IL-1 alpha, IL-6, IL-10 and tumor necrosis factor alpha cytokine…	DVL2	Segment polarity protein dishevelled homolog DVL-2; Plays a role in the signal transduction pathways mediated by multiple Wnt genes. Participates both in canonical and non-canonical Wnt signaling by binding to the cytoplasmic C-terminus of frizzled family members and transducing the Wnt signal to down-stream effectors. Promotes internalization and degradation of frizzled proteins upon Wnt signali…	HNRNPA1	Heterogeneous nuclear ribonucleoprotein A1, N-terminally processed; Involved in the packaging of pre-mRNA into hnRNP particles, transport of poly(A) mRNA from the nucleus to the cytoplasm and may modulate splice site selection. May bind to specific miRNA hairpins. Binds to the IRES and thereby inhibits the translation of the apoptosis protease activating factor APAF1. (Microbial infection) Cleava…	PSMB4	Proteasome subunit beta type-4; Component of the 20S core proteasome complex involved in the proteolytic degradation of most intracellular proteins. This complex plays numerous essential roles within the cell by associating with different regulatory particles. Associated with two 19S regulatory particles, forms the 26S proteasome and thus participates in the ATP- dependent degradation of ubiquiti…	TINF2	TERF1-interacting nuclear factor 2; Component of the shelterin complex (telosome) that is involved in the regulation of telomere length and protection. Shelterin associates with arrays of double-stranded TTAGGG repeats added by telomerase and protects chromosome ends; without its protective activity, telomeres are no longer hidden from the DNA damage surveillance and chromosome ends are inappropr…
UTP6	U3 small nucleolar RNA-associated protein 6 homolog; Involved in nucleolar processing of pre-18S ribosomal RNA. Belongs to the UTP6 family.	SRC	Proto-oncogene tyrosine-protein kinase Src; Non-receptor protein tyrosine kinase which is activated following engagement of many different classes of cellular receptors including immune response receptors, integrins and other adhesion receptors, receptor protein tyrosine kinases, G protein-coupled receptors as well as cytokine receptors. Participates in signaling pathways that control a diverse s…	OIP5	Protein Mis18-beta; Required for recruitment of CENPA to centromeres and normal chromosome segregation during mitosis; Belongs to the mis18 family.	KHDRBS1	KH domain-containing, RNA-binding, signal transduction-associated protein 1; Recruited and tyrosine phosphorylated by several receptor systems, for example the T-cell, leptin and insulin receptors. Once phosphorylated, functions as an adapter protein in signal transduction cascades by binding to SH2 and SH3 domain-containing proteins. Role in G2-M progression in the cell cycle. Represses CBP-depe…	ANO9	Anoctamin-9; Has calcium-dependent phospholipid scramblase activity; scrambles phosphatidylserine, phosphatidylcholine and galactosylceramide (By similarity). Does not exhibit calcium-activated chloride channel (CaCC) activity. Can inhibit the activity of ANO1. Belongs to the anoctamin family.
LPIN3	Phosphatidate phosphatase LPIN3; Regulates fatty acid metabolism. Magnesium-dependent phosphatidate phosphatase enzyme which catalyzes the conversion of phosphatidic acid to diacylglycerol during triglyceride, phosphatidylcholine and phosphatidylethanolamine biosynthesis (By similarity).	THRAP3	Thyroid hormone receptor-associated protein 3; Involved in pre-mRNA splicing. Remains associated with spliced mRNA after splicing which probably involves interactions with the exon junction complex (EJC). Can trigger mRNA decay which seems to be independent of nonsense-mediated decay involving premature stop codons (PTC) recognition. May be involved in nuclear mRNA decay. Involved in regulation o…	HNRNPU	Heterogeneous nuclear ribonucleoprotein U; DNA- and RNA-binding protein involved in several cellular processes such as nuclear chromatin organization, telomere-length regulation, transcription, mRNA alternative splicing and stability, Xist-mediated transcriptional silencing and mitotic cell progression. Plays a role in the regulation of interphase large-scale gene-rich chromatin organization thro…	SUPT5H	Transcription elongation factor SPT5; Component of the DRB sensitivity-inducing factor complex (DSIF complex), which regulates mRNA processing and transcription elongation by RNA polymerase II. DSIF positively regulates mRNA capping by stimulating the mRNA guanylyltransferase activity of RNGTT/CAP1A. DSIF also acts cooperatively with the negative elongation factor complex (NELF complex) to enhanc…	RUSC1	RUN and SH3 domain-containing protein 1; Putative signaling adapter which may play a role in neuronal differentiation. May be involved in regulation of NGF-dependent neurite outgrowth. Proposed to play a role in neuronal vesicular trafficking, specifically involving pre-synaptic membrane proteins. Seems to be involved in signaling pathways that are regulated by the prolonged activation of MAPK. C…
CMTR1	Cap-specific mRNA (nucleoside-2'-O-)-methyltransferase 1; S-adenosyl-L-methionine-dependent methyltransferase that mediates mRNA cap1 2'-O-ribose methylation to the 5'-cap structure of mRNAs. Methylates the ribose of the first nucleotide of a m(7)GpppG- capped mRNA and small nuclear RNA (snRNA) to produce m(7)GpppRm (cap1). Displays a preference for cap0 transcripts. Cap1 modification is linked t…	EIF5	Eukaryotic translation initiation factor 5; Catalyzes the hydrolysis of GTP bound to the 40S ribosomal initiation complex (40S.mRNA.Met-tRNA[F].eIF-2.GTP) with the subsequent joining of a 60S ribosomal subunit resulting in the release of eIF-2 and the guanine nucleotide. The subsequent joining of a 60S ribosomal subunit results in the formation of a functional 80S initiation complex (80S.mRNA.Met…	ALYREF	THO complex subunit 4; Export adapter involved in nuclear export of spliced and unspliced mRNA. Binds mRNA which is thought to be transferred to the NXF1-NXT1 heterodimer for export (TAP/NFX1 pathway). Component of the TREX complex which is thought to couple mRNA transcription, processing and nuclear export, and specifically associates with spliced mRNA and not with unspliced pre-mRNA. TREX is re…	SBNO2	Protein strawberry notch homolog 2; Acts as a transcriptional coregulator, that can have both coactivator and corepressor functions. Inhibits the DCSTAMP-repressive activity of TAL1, hence enhancing the access of the transcription factor MITF to the DC-STAMP promoter in osteoclast. Plays a role in bone homeostasis; required as a positive regulator in TNFSF11//RANKL- mediated osteoclast fusion via…	UNC119B	Protein unc-119 homolog B; Myristoyl-binding protein that acts as a cargo adapter: specifically binds the myristoyl moiety of a subset of N-terminally myristoylated proteins and is required for their localization. Binds myristoylated NPHP3 and plays a key role in localization of NPHP3 to the primary cilium membrane. Does not bind all myristoylated proteins. Probably plays a role in trafficking pr…
PRPS2	Ribose-phosphate pyrophosphokinase 2; Catalyzes the synthesis of phosphoribosylpyrophosphate (PRPP) that is essential for nucleotide synthesis; Belongs to the ribose-phosphate pyrophosphokinase family.	TAF11	Transcription initiation factor TFIID subunit 11; Core TAFII present in both of the previously described TFIID species which either lack or contain TAFII30 (TFIID alpha and TFIID beta respectively); Belongs to the TAF11 family.	DPM2	Dolichol phosphate-mannose biosynthesis regulatory protein; Regulates the biosynthesis of dolichol phosphate-mannose. Regulatory subunit of the dolichol-phosphate mannose (DPM) synthase complex; essential for the ER localization and stable expression of DPM1. When associated with the GPI-GlcNAc transferase (GPI-GnT) complex enhances but is not essential for its activity.	DLST	2-oxoglutarate dehydrogenase E2 component (dihydrolipoamide succinyltransferase); Dihydrolipoamide succinyltransferase (E2) component of the 2- oxoglutarate dehydrogenase complex. The 2-oxoglutarate dehydrogenase complex catalyzes the overall conversion of 2-oxoglutarate to succinyl- CoA and CO(2). The 2-oxoglutarate dehydrogenase complex is mainly active in the mitochondrion. A fraction of the 2…	PFKFB1	6-phosphofructo-2-kinase/fructose-2,6-bisphosphatase 1; Synthesis and degradation of fructose 2,6-bisphosphate; In the C-terminal section; belongs to the phosphoglycerate mutase family.
WDR3	WD repeat domain 3; Belongs to the WD repeat WDR3/UTP12 family.	HNRNPA2B1	Heterogeneous nuclear ribonucleoproteins A2/B1; Heterogeneous nuclear ribonucleoprotein (hnRNP) that associates with nascent pre-mRNAs, packaging them into hnRNP particles. The hnRNP particle arrangement on nascent hnRNA is non-random and sequence-dependent and serves to condense and stabilize the transcripts and minimize tangling and knotting. Packaging plays a role in various processes such as …	HDX	Highly divergent homeobox.	LSM14B	Protein LSM14 homolog B; May play a role in control of mRNA translation.	CFP	Properdin; A positive regulator of the alternate pathway (AP) of complement. It binds to and stabilizes the C3- and C5-convertase enzyme complexes. Inhibits CFI-CFH mediated degradation of Complement C3 beta chain (C3b).
ZNF143	Zinc finger protein 143; Transcriptional activator. Activates the gene for selenocysteine tRNA (tRNAsec). Binds to the SPH motif of small nuclear RNA (snRNA) gene promoters. Participates in efficient U6 RNA polymerase III transcription via its interaction with CHD8.	MSTO1	Protein misato homolog 1; Involved in the regulation of mitochondrial distribution and morphology. Required for mitochondrial fusion and mitochondrial network formation.	LYPLA2	Acyl-protein thioesterase 2; Hydrolyzes fatty acids from S-acylated cysteine residues in proteins such as trimeric G alpha proteins, GAP43, ZDHHC6 or HRAS. Deacylates GAP43. Mediates depalmitoylation of ZDHHC6. Has lysophospholipase activity (By similarity).	ELOF1	Transcription elongation factor 1 homolog; Transcription elongation factor implicated in the maintenance of proper chromatin structure in actively transcribed regions.	DCBLD2	Discoidin, CUB and LCCL domain containing 2.
HNRNPA2B1	Heterogeneous nuclear ribonucleoproteins A2/B1; Heterogeneous nuclear ribonucleoprotein (hnRNP) that associates with nascent pre-mRNAs, packaging them into hnRNP particles. The hnRNP particle arrangement on nascent hnRNA is non-random and sequence-dependent and serves to condense and stabilize the transcripts and minimize tangling and knotting. Packaging plays a role in various processes such as …	LINS1	Lines homolog 1.	TAOK2	Serine/threonine-protein kinase TAO2; Serine/threonine-protein kinase involved in different processes such as membrane blebbing and apoptotic bodies formation DNA damage response and MAPK14/p38 MAPK stress-activated MAPK cascade. Phosphorylates itself, MBP, activated MAPK8, MAP2K3, MAP2K6 and tubulins. Activates the MAPK14/p38 MAPK signaling pathway through the specific activation and phosphoryla…	EIF4G2	Eukaryotic translation initiation factor 4 gamma 2; Appears to play a role in the switch from cap-dependent to IRES-mediated translation during mitosis, apoptosis and viral infection. Cleaved by some caspases and viral proteases.	PACS2	Phosphofurin acidic cluster sorting protein 2; Multifunctional sorting protein that controls the endoplasmic reticulum (ER)-mitochondria communication, including the apposition of mitochondria with the ER and ER homeostasis. In addition, in response to apoptotic inducer, translocates BIB to mitochondria, which initiates a sequence of events including the formation of mitochondrial truncated BID, …
CHFR	E3 ubiquitin-protein ligase CHFR; E3 ubiquitin-protein ligase that functions in the antephase checkpoint by actively delaying passage into mitosis in response to microtubule poisons. Acts in early prophase before chromosome condensation, when the centrosome move apart from each other along the periphery of the nucleus. Probably involved in signaling the presence of mitotic stress caused by microt…	ZFX	Zinc finger X-chromosomal protein; Probable transcriptional activator.	THOC5	THO complex subunit 5 homolog; Acts as component of the THO subcomplex of the TREX complex which is thought to couple mRNA transcription, processing and nuclear export, and which specifically associates with spliced mRNA and not with unspliced pre-mRNA. TREX is recruited to spliced mRNAs by a transcription-independent mechanism, binds to mRNA upstream of the exon-junction complex (EJC) and is rec…	EIF5	Eukaryotic translation initiation factor 5; Catalyzes the hydrolysis of GTP bound to the 40S ribosomal initiation complex (40S.mRNA.Met-tRNA[F].eIF-2.GTP) with the subsequent joining of a 60S ribosomal subunit resulting in the release of eIF-2 and the guanine nucleotide. The subsequent joining of a 60S ribosomal subunit results in the formation of a functional 80S initiation complex (80S.mRNA.Met…	TSPYL2	Testis-specific Y-encoded-like protein 2; Part of the CASK/TBR1/TSPYL2 transcriptional complex which modulates gene expression in response to neuronal synaptic activity, probably by facilitating nucleosome assembly. May inhibit cell proliferation by inducing p53-dependent CDKN1A expression.
FUS	RNA-binding protein FUS; DNA/RNA-binding protein that plays a role in various cellular processes such as transcription regulation, RNA splicing, RNA transport, DNA repair and damage response. Binds to nascent pre-mRNAs and acts as a molecular mediator between RNA polymerase II and U1 small nuclear ribonucleoprotein thereby coupling transcription and splicing. Binds also its own pre- mRNA and auto…	SMARCD1	SWI/SNF-related matrix-associated actin-dependent regulator of chromatin subfamily D member 1; Involved in transcriptional activation and repression of select genes by chromatin remodeling (alteration of DNA-nucleosome topology). Component of SWI/SNF chromatin remodeling complexes that carry out key enzymatic activities, changing chromatin structure by altering DNA-histone contacts within a nucle…	C2orf42	Uncharacterized protein C2orf42; Chromosome 2 open reading frame 42.	PSMD2	26S proteasome non-ATPase regulatory subunit 2; Component of the 26S proteasome, a multiprotein complex involved in the ATP-dependent degradation of ubiquitinated proteins. This complex plays a key role in the maintenance of protein homeostasis by removing misfolded or damaged proteins, which could impair cellular functions, and by removing proteins whose functions are no longer required. Therefo…	PRDM14	PR domain zinc finger protein 14; Transcription factor that has both positive and negative roles on transcription. Required for the maintenance of embryonic stem cell identity and the reacquisition of pluripotency in somatic cells. May play an essential role in germ cell development at 2 levels: the reacquisition of potential pluripotency, including SOX2 up-regulation, and successful epigenetic r…
HNRNPA1	Heterogeneous nuclear ribonucleoprotein A1, N-terminally processed; Involved in the packaging of pre-mRNA into hnRNP particles, transport of poly(A) mRNA from the nucleus to the cytoplasm and may modulate splice site selection. May bind to specific miRNA hairpins. Binds to the IRES and thereby inhibits the translation of the apoptosis protease activating factor APAF1. (Microbial infection) Cleava…	TAF8	Transcription initiation factor TFIID subunit 8; Transcription factor TFIID is one of the general factors required for accurate and regulated initiation by RNA polymerase II. Mediates both basal and activator-dependent transcription. Plays a role in the differentiation of preadipocyte fibroblasts to adipocytes, however, does not seem to play a role in differentiation of myoblasts. Required for th…	ACTL6A	Actin-like protein 6A; Involved in transcriptional activation and repression of select genes by chromatin remodeling (alteration of DNA-nucleosome topology). Component of SWI/SNF chromatin remodeling complexes that carry out key enzymatic activities, changing chromatin structure by altering DNA-histone contacts within a nucleosome in an ATP-dependent manner. Required for maximal ATPase activity o…	LRP4	Low-density lipoprotein receptor-related protein 4; Mediates SOST-dependent inhibition of bone formation. Functions as a specific facilitator of SOST-mediated inhibition of Wnt signaling. Plays a key role in the formation and the maintenance of the neuromuscular junction (NMJ), the synapse between motor neuron and skeletal muscle. Directly binds AGRIN and recruits it to the MUSK signaling complex…	RASAL1	RasGAP-activating-like protein 1; Probable inhibitory regulator of the Ras-cyclic AMP pathway. Plays a role in dendrite formation by melanocytes.
CBY1	Protein chibby homolog 1; Inhibits the Wnt/Wingless pathway by binding to CTNNB1/beta- catenin and inhibiting beta-catenin-mediated transcriptional activation through competition with TCF/LEF transcription factors. Has also been shown to play a role in regulating the intracellular trafficking of polycystin-2/PKD2 and possibly of other intracellular proteins. Promotes adipocyte and cardiomyocyte d…	CIRBP	Cold-inducible RNA-binding protein; Cold-inducible mRNA binding protein that plays a protective role in the genotoxic stress response by stabilizing transcripts of genes involved in cell survival. Acts as a translational activator. Seems to play an essential role in cold-induced suppression of cell proliferation. Binds specifically to the 3'-untranslated regions (3'- UTRs) of stress-responsive tr…	ZER1	Protein zer-1 homolog; Serves as substrate adapter subunit in the E3 ubiquitin ligase complex ZYG11B-CUL2-Elongin BC. Acts redudantly with ZYG11B to target substrates bearing N-terminal glycine degrons for proteasomal degradation. Involved in the clearance of proteolytic fragments generated by caspase cleavage during apoptosis since N-terminal glycine degrons are strongly enriched at caspase clea…	MAF1	Repressor of RNA polymerase III transcription MAF1 homolog; Plays a role in the repression of RNA polymerase III-mediated transcription in response to changing nutritional, environmental and cellular stress conditions to balance the production of highly abundant tRNAs, 5S rRNA, and other small non-coding RNAs with cell growth and maintenance. Plays also a key role in cell fate determination by pr…	CCNA2	Cyclin-A2; Cyclin which controls both the G1/S and the G2/M transition phases of the cell cycle. Functions through the formation of specific serine/threonine protein kinase holoenzyme complexes with the cyclin- dependent protein kinases CDK1 or CDK2. The cyclin subunit confers the substrate specificity of these complexes and differentially interacts with and activates CDK1 and CDK2 throughout the…
MRPL33	Mitochondrial ribosomal protein L33.	TRMT9B	Probable tRNA methyltransferase 9B; May modifie wobble uridines in specific arginine and glutamic acid tRNAs. Acts as a tumor suppressor by promoting the expression of LIN9.	ARF4	ADP-ribosylation factor 4; GTP-binding protein that functions as an allosteric activator of the cholera toxin catalytic subunit, an ADP-ribosyltransferase. Involved in protein trafficking; may modulate vesicle budding and uncoating within the Golgi apparatus.	RLF	Zinc finger protein Rlf; May be involved in transcriptional regulation; Belongs to the krueppel C2H2-type zinc-finger protein family.	CYB561	Cytochrome b561; Secretory vesicle-specific electron transport protein.
ABCF2	ATP binding cassette subfamily F member 2.	MAU2	MAU2 chromatid cohesion factor homolog; Plays an important role in the loading of the cohesin complex on to DNA. Forms a heterodimeric complex (also known as cohesin loading complex) with NIPBL/SCC2 which mediates the loading of the cohesin complex onto chromatin. Plays a role in sister chromatid cohesion and normal progression through prometaphase.	DPH2	2-(3-amino-3-carboxypropyl)histidine synthase subunit 2; Required for the first step in the synthesis of diphthamide, a post-translational modification of histidine which occurs in translation elongation factor 2 (EEF2).	HNRNPR	Heterogeneous nuclear ribonucleoprotein R; Component of ribonucleosomes, which are complexes of at least 20 other different heterogeneous nuclear ribonucleoproteins (hnRNP). hnRNP play an important role in processing of precursor mRNA in the nucleus.	SMCO4	Single-pass membrane protein with coiled-coil domains 4; Belongs to the SMCO4 family.
MAF1	Repressor of RNA polymerase III transcription MAF1 homolog; Plays a role in the repression of RNA polymerase III-mediated transcription in response to changing nutritional, environmental and cellular stress conditions to balance the production of highly abundant tRNAs, 5S rRNA, and other small non-coding RNAs with cell growth and maintenance. Plays also a key role in cell fate determination by pr…	METTL14	N6-adenosine-methyltransferase non-catalytic subunit; The METTL3-METTL14 heterodimer forms a N6-methyltransferase complex that methylates adenosine residues at the N(6) position of some mRNAs and regulates the circadian clock, differentiation of embryonic stem cells and cortical neurogenesis. In the heterodimer formed with METTL3, METTL14 constitutes the RNA-binding scaffold that recognizes the s…	NUP160	Nuclear pore complex protein Nup160; Functions as a component of the nuclear pore complex (NPC). Involved in poly(A)+ RNA transport.	SETD1A	Histone-lysine N-methyltransferase SETD1A; Histone methyltransferase that specifically methylates 'Lys- 4' of histone H3, when part of the SET1 histone methyltransferase (HMT) complex, but not if the neighboring 'Lys-9' residue is already methylated. H3 'Lys-4' methylation represents a specific tag for epigenetic transcriptional activation. The non-overlapping localization with SETD1B suggests th…	MARCHF8	Membrane associated ring-CH-type finger 8.
TOP2A	DNA topoisomerase 2-alpha; Control of topological states of DNA by transient breakage and subsequent rejoining of DNA strands. Topoisomerase II makes double- strand breaks. Essential during mitosis and meiosis for proper segregation of daughter chromosomes. May play a role in regulating the period length of ARNTL/BMAL1 transcriptional oscillation (By similarity).	SUZ12	Polycomb protein SUZ12; Polycomb group (PcG) protein. Component of the PRC2/EED-EZH2 complex, which methylates 'Lys-9' (H3K9me) and 'Lys-27' (H3K27me) of histone H3, leading to transcriptional repression of the affected target gene. The PRC2/EED-EZH2 complex may also serve as a recruiting platform for DNA methyltransferases, thereby linking two epigenetic repression systems. Genes repressed by th…	PUF60	Poly(U)-binding-splicing factor PUF60; DNA- and RNA-binding protein, involved in several nuclear processes such as pre-mRNA splicing, apoptosis and transcription regulation. In association with FUBP1 regulates MYC transcription at the P2 promoter through the core-TFIIH basal transcription factor. Acts as a transcriptional repressor through the core-TFIIH basal transcription factor. Represses FUBP…	DDX5	Probable ATP-dependent RNA helicase DDX5; Involved in the alternative regulation of pre-mRNA splicing; its RNA helicase activity is necessary for increasing tau exon 10 inclusion and occurs in a RBM4-dependent manner. Binds to the tau pre- mRNA in the stem-loop region downstream of exon 10. The rate of ATP hydrolysis is highly stimulated by single-stranded RNA. Involved in transcriptional regulat…	PDK3	[Pyruvate dehydrogenase (acetyl-transferring)] kinase isozyme 3, mitochondrial; Inhibits pyruvate dehydrogenase activity by phosphorylation of the E1 subunit PDHA1, and thereby regulates glucose metabolism and aerobic respiration. Can also phosphorylate PDHA2. Decreases glucose utilization and increases fat metabolism in response to prolonged fasting, and as adaptation to a high-fat diet. Plays a…
MSI1	RNA-binding protein Musashi homolog 1; RNA binding protein that regulates the expression of target mRNAs at the translation level. Regulates expression of the NOTCH1 antagonist NUMB. Binds RNA containing the sequence 5'-GUUAGUUAGUUAGUU- 3' and other sequences containing the pattern 5'-[GA]U(1-3)AGU-3'. May play a role in the proliferation and maintenance of stem cells in the central nervous syste…	MPHOSPH9	M-phase phosphoprotein 9.	SUMO2	Small ubiquitin-related modifier 2; Ubiquitin-like protein that can be covalently attached to proteins as a monomer or as a lysine-linked polymer. Covalent attachment via an isopeptide bond to its substrates requires prior activation by the E1 complex SAE1-SAE2 and linkage to the E2 enzyme UBE2I, and can be promoted by an E3 ligase such as PIAS1-4, RANBP2, CBX4 or ZNF451. This post-translational …	EXOSC3	Exosome complex component RRP40; Non-catalytic component of the RNA exosome complex which has 3'->5' exoribonuclease activity and participates in a multitude of cellular RNA processing and degradation events. In the nucleus, the RNA exosome complex is involved in proper maturation of stable RNA species such as rRNA, snRNA and snoRNA, in the elimination of RNA processing by-products and non-coding…	DENND2D	DENN domain-containing protein 2D; Guanine nucleotide exchange factor (GEF) which may activate RAB9A and RAB9B. Promotes the exchange of GDP to GTP, converting inactive GDP-bound Rab proteins into their active GTP-bound form.
TAF15	TATA-binding protein-associated factor 2N; RNA and ssDNA-binding protein that may play specific roles during transcription initiation at distinct promoters. Can enter the preinitiation complex together with the RNA polymerase II (Pol II).	PRRC2B	Protein PRRC2B; Proline rich coiled-coil 2B.	TUSC2	Tumor suppressor candidate 2; May function as a tumor suppressor, inhibiting colony formation, causing G1 arrest and ultimately inducing apoptosis in homozygous 3p21.3 120-kb region-deficient cells; Belongs to the TUSC2 family.	THRAP3	Thyroid hormone receptor-associated protein 3; Involved in pre-mRNA splicing. Remains associated with spliced mRNA after splicing which probably involves interactions with the exon junction complex (EJC). Can trigger mRNA decay which seems to be independent of nonsense-mediated decay involving premature stop codons (PTC) recognition. May be involved in nuclear mRNA decay. Involved in regulation o…	ANKRD37	Ankyrin repeat domain 37.
ZNF618	Zinc finger protein 618; May be involved in transcriptional regulation.	CHAF1A	Chromatin assembly factor 1 subunit A; Core component of the CAF-1 complex, a complex thought to mediate chromatin assembly in DNA replication and DNA repair. Assembles histone octamers onto replicating DNA in vitro. CAF-1 performs the first step of the nucleosome assembly process, bringing newly synthesized histones H3 and H4 to replicating DNA; histones H2A/H2B can bind to this chromatin precur…	KLHL42	Kelch-like protein 42; Substrate-specific adapter of a BCR (BTB-CUL3-RBX1) E3 ubiquitin-protein ligase complex required for mitotic progression and cytokinesis. The BCR(KLHL42) E3 ubiquitin ligase complex mediates the ubiquitination and subsequent degradation of KATNA1. Involved in microtubule dynamics throughout mitosis.	LIG3	DNA ligase 3; Isoform 3 functions as heterodimer with DNA-repair protein XRCC1 in the nucleus and can correct defective DNA strand-break repair and sister chromatid exchange following treatment with ionizing radiation and alkylating agents. Isoform 1 is targeted to mitochondria, where it functions as DNA ligase in mitochondrial base-excision DNA repair.	OTUD5	OTU domain-containing protein 5; Deubiquitinating enzyme that functions as negative regulator of the innate immune system. Acts via TRAF3 deubiquitination and subsequent suppression of type I interferon (IFN) production. Has peptidase activity towards 'Lys-48'- and 'Lys-63'-linked polyubiquitin chains. Can also cleave 'Lys-11'-linked ubiquitin chains (in vitro).
HNRNPA3	Heterogeneous nuclear ribonucleoprotein A3; Plays a role in cytoplasmic trafficking of RNA. Binds to the cis-acting response element, A2RE. May be involved in pre-mRNA splicing.	GPATCH8	G-patch domain containing 8.	HIRA	Protein HIRA; Cooperates with ASF1A to promote replication-independent chromatin assembly. Required for the periodic repression of histone gene transcription during the cell cycle. Required for the formation of senescence-associated heterochromatin foci (SAHF) and efficient senescence-associated cell cycle exit.	SLC27A3	Solute carrier family 27 member 3; Has acyl-CoA ligase activity for long-chain and very-long- chain fatty acids. Does not exhibit fatty acid transport activity (By similarity).	H1-10	Histone H1x; Histones H1 are necessary for the condensation of nucleosome chains into higher-order structures.
NCL	Nucleolin; Nucleolin is the major nucleolar protein of growing eukaryotic cells. It is found associated with intranucleolar chromatin and pre-ribosomal particles. It induces chromatin decondensation by binding to histone H1. It is thought to play a role in pre-rRNA transcription and ribosome assembly. May play a role in the process of transcriptional elongation. Binds RNA oligonucleotides with 5'…	CDK17	Cyclin-dependent kinase 17; May play a role in terminally differentiated neurons. Has a Ser/Thr-phosphorylating activity for histone H1 (By similarity). Belongs to the protein kinase superfamily. CMGC Ser/Thr protein kinase family. CDC2/CDKX subfamily.	ZBTB44	Zinc finger and BTB domain-containing protein 44; May be involved in transcriptional regulation.	DHX15	Pre-mRNA-splicing factor ATP-dependent RNA helicase DHX15; Pre-mRNA processing factor involved in disassembly of spliceosomes after the release of mature mRNA. In cooperation with TFIP11 seem to be involved in the transition of the U2, U5 and U6 snRNP-containing IL complex to the snRNP-free IS complex leading to efficient debranching and turnover of excised introns. Belongs to the DEAD box helica…	CKAP2	Cytoskeleton-associated protein 2; Possesses microtubule stabilizing properties. Involved in regulating aneuploidy, cell cycling, and cell death in a p53/TP53- dependent manner (By similarity).
METTL5	Methyltransferase-like protein 5; Probable methyltransferase.	NKD1	Protein naked cuticle homolog 1; Cell autonomous antagonist of the canonical Wnt signaling pathway. May activate a second Wnt signaling pathway that controls planar cell polarity.	FAU	Ubiquitin-like protein FUBI; FAU ubiquitin like and ribosomal protein S30 fusion.	CHAF1B	Chromatin assembly factor 1 subunit B; Complex that is thought to mediate chromatin assembly in DNA replication and DNA repair. Assembles histone octamers onto replicating DNA in vitro. CAF-1 performs the first step of the nucleosome assembly process, bringing newly synthesized histones H3 and H4 to replicating DNA; histones H2A/H2B can bind to this chromatin precursor subsequent to DNA replicati…	CLDN7	Claudin-7; Plays a major role in tight junction-specific obliteration of the intercellular space; Belongs to the claudin family.
DCAF8	DDB1- and CUL4-associated factor 8; May function as a substrate receptor for CUL4-DDB1 E3 ubiquitin-protein ligase complex.	LAS1L	Ribosomal biogenesis protein LAS1L; Involved in the biogenesis of the 60S ribosomal subunit. Required for maturation of the 28S rRNA. Functions as a component of the Five Friends of Methylated CHTOP (5FMC) complex; the 5FMC complex is recruited to ZNF148 by methylated CHTOP, leading to desumoylation of ZNF148 and subsequent transactivation of ZNF148 target genes.	SNRNP27	U4/U6.U5 small nuclear ribonucleoprotein 27 kDa protein; May play a role in mRNA splicing.	GPN1	GPN-loop GTPase 1; Small GTPase required for proper nuclear import of RNA polymerase II (RNAPII). May act at an RNAP assembly step prior to nuclear import. Forms an interface between the RNA polymerase II enzyme and chaperone/scaffolding proteins, suggesting that it is required to connect RNA polymerase II to regulators of protein complex formation. May be involved in nuclear localization of XPA.	RAP1A	Ras-related protein Rap-1A; Induces morphological reversion of a cell line transformed by a Ras oncogene. Counteracts the mitogenic function of Ras, at least partly because it can interact with Ras GAPs and RAF in a competitive manner. Together with ITGB1BP1, regulates KRIT1 localization to microtubules and membranes. Plays a role in nerve growth factor (NGF)- induced neurite outgrowth. Plays a r…
THUMPD1	THUMP domain-containing protein 1; Functions as a tRNA-binding adapter to mediate NAT10- dependent tRNA acetylation.	ROR2	Tyrosine-protein kinase transmembrane receptor ROR2; Tyrosine-protein kinase receptor which may be involved in the early formation of the chondrocytes. It seems to be required for cartilage and growth plate development (By similarity). Phosphorylates YWHAB, leading to induction of osteogenesis and bone formation. In contrast, has also been shown to have very little tyrosine kinase activity in vit…	NUDT6	Nucleoside diphosphate-linked moiety X motif 6; May contribute to the regulation of cell proliferation. Belongs to the Nudix hydrolase family.	PRPF6	Pre-mRNA-processing factor 6; Involved in pre-mRNA splicing as component of the U4/U6-U5 tri-snRNP complex, one of the building blocks of the spliceosome. Enhances dihydrotestosterone- induced transactivation activity of AR, as well as dexamethasone- induced transactivation activity of NR3C1, but does not affect estrogen-induced transactivation.	AEN	Apoptosis-enhancing nuclease; Exonuclease with activity against single- and double-stranded DNA and RNA. Mediates p53-induced apoptosis. When induced by p53 following DNA damage, digests double-stranded DNA to form single- stranded DNA and amplifies DNA damage signals, leading to enhancement of apoptosis.
CLNS1A	Methylosome subunit pICln; Involved in both the assembly of spliceosomal snRNPs and the methylation of Sm proteins. Chaperone that regulates the assembly of spliceosomal U1, U2, U4 and U5 small nuclear ribonucleoproteins (snRNPs), the building blocks of the spliceosome. Thereby, plays an important role in the splicing of cellular pre-mRNAs. Most spliceosomal snRNPs contain a common set of Sm prot…	BCL2L2	Bcl-2-like protein 2; Promotes cell survival. Blocks dexamethasone-induced apoptosis. Mediates survival of postmitotic Sertoli cells by suppressing death-promoting activity of BAX.	RPS19	40S ribosomal protein S19; Required for pre-rRNA processing and maturation of 40S ribosomal subunits; Belongs to the eukaryotic ribosomal protein eS19 family.	MRPL48	Mitochondrial ribosomal protein L48.	NASP	Nuclear autoantigenic sperm protein; Required for DNA replication, normal cell cycle progression and cell proliferation. Forms a cytoplasmic complex with HSP90 and H1 linker histones and stimulates HSP90 ATPase activity. NASP and H1 histone are subsequently released from the complex and translocate to the nucleus where the histone is released for binding to DNA.
NUDT17	Nucleoside diphosphate-linked moiety X motif 17; Probably mediates the hydrolysis of some nucleoside diphosphate derivatives; Belongs to the Nudix hydrolase family.	HNRNPH1	Heterogeneous nuclear ribonucleoprotein H, N-terminally processed; This protein is a component of the heterogeneous nuclear ribonucleoprotein (hnRNP) complexes which provide the substrate for the processing events that pre-mRNAs undergo before becoming functional, translatable mRNAs in the cytoplasm. Mediates pre-mRNA alternative splicing regulation. Inhibits, together with CUGBP1, insulin recept…	GRHL2	Grainyhead-like protein 2 homolog; Transcription factor playing an important role in primary neurulation and in epithelial development. Binds directly to the consensus DNA sequence 5'- AACCGGTT-3' acting as an activator and repressor on distinct target genes (By similarity). During embryogenesis, plays unique and cooperative roles with GRHL3 in establishing distinct zones of primary neurulation. …	CFH	Complement factor H; Glycoprotein that plays an essential role in maintaining a well-balanced immune response by modulating complement activation. Acts as a soluble inhibitor of complement, where its binding to self markers such as glycan structures prevents complement activation and amplification on cell surfaces. Accelerates the decay of the complement alternative pathway (AP) C3 convertase C3b…	TECR	Very-long-chain enoyl-CoA reductase; Involved in both the production of very long-chain fatty acids for sphingolipid synthesis and the degradation of the sphingosine moiety in sphingolipids through the sphingosine 1-phosphate metabolic pathway. Catalyzes the last of the four reactions of the long-chain fatty acids elongation cycle. This endoplasmic reticulum-bound enzymatic process, allows the ad…
SRSF6	Serine/arginine-rich splicing factor 6; Plays a role in constitutive splicing and modulates the selection of alternative splice sites. Plays a role in the alternative splicing of MAPT/Tau exon 10. Binds to alternative exons of TNC pre- mRNA and promotes the expression of alternatively spliced TNC. Plays a role in wound healing and in the regulation of keratinocyte differentiation and proliferatio…	ACP1	Low molecular weight phosphotyrosine protein phosphatase; Acts on tyrosine phosphorylated proteins, low-MW aryl phosphates and natural and synthetic acyl phosphates. Isoform 3 does not possess phosphatase activity.	DDB1	DNA damage-binding protein 1; Required for DNA repair. Binds to DDB2 to form the UV-damaged DNA-binding protein complex (the UV-DDB complex). The UV-DDB complex may recognize UV-induced DNA damage and recruit proteins of the nucleotide excision repair pathway (the NER pathway) to initiate DNA repair. The UV-DDB complex preferentially binds to cyclobutane pyrimidine dimers (CPD), 6-4 photoproducts…	EPRS1	Bifunctional glutamate/proline--tRNA ligase; Multifunctional protein which is primarily part of the aminoacyl-tRNA synthetase multienzyme complex, also know as multisynthetase complex, that catalyzes the attachment of the cognate amino acid to the corresponding tRNA in a two-step reaction: the amino acid is first activated by ATP to form a covalent intermediate with AMP and is then transferred to…	FLAD1	Molybdenum cofactor biosynthesis protein-like region; Catalyzes the adenylation of flavin mononucleotide (FMN) to form flavin adenine dinucleotide (FAD) coenzyme. In the C-terminal section; belongs to the PAPS reductase family. FAD1 subfamily.
CNOT1	CCR4-NOT transcription complex subunit 1; Scaffolding component of the CCR4-NOT complex which is one of the major cellular mRNA deadenylases and is linked to various cellular processes including bulk mRNA degradation, miRNA-mediated repression, translational repression during translational initiation and general transcription regulation. Additional complex functions may be a consequence of its in…	MAF1	Repressor of RNA polymerase III transcription MAF1 homolog; Plays a role in the repression of RNA polymerase III-mediated transcription in response to changing nutritional, environmental and cellular stress conditions to balance the production of highly abundant tRNAs, 5S rRNA, and other small non-coding RNAs with cell growth and maintenance. Plays also a key role in cell fate determination by pr…	TACO1	Translational activator of cytochrome c oxidase 1; Acts as a translational activator of mitochondrially-encoded cytochrome c oxidase 1; Belongs to the TACO1 family.	NR2F2	COUP transcription factor 2; Ligand-activated transcription factor. Activated by high concentrations of 9-cis-retinoic acid and all-trans-retinoic acid, but not by dexamethasone, cortisol or progesterone (in vitro). Regulation of the apolipoprotein A-I gene transcription. Binds to DNA site A.	ZDHHC6	Palmitoyltransferase ZDHHC6; Endoplasmic reticulum palmitoyl acyltransferase that mediates palmitoylation of proteins such as AMFR, CALX, ITPR1 and TFRC. Palmitoylates calnexin (CALX), which is required for its association with the ribosome-translocon complex and efficient folding of glycosylated proteins. Mediates palmitoylation of AMFR, promoting AMFR distribution to the peripheral endoplasmic …
C8orf48	Uncharacterized protein C8orf48; Chromosome 8 open reading frame 48.	PAN3	PAN2-PAN3 deadenylation complex subunit PAN3; Regulatory subunit of the poly(A)-nuclease (PAN) deadenylation complex, one of two cytoplasmic mRNA deadenylases involved in general and miRNA-mediated mRNA turnover. PAN specifically shortens poly(A) tails of RNA and the activity is stimulated by poly(A)-binding protein (PABP). PAN deadenylation is followed by rapid degradation of the shortened mRNA …	GPAM	Glycerol-3-phosphate acyltransferase 1, mitochondrial; Esterifies acyl-group from acyl-ACP to the sn-1 position of glycerol-3-phosphate, an essential step in glycerolipid biosynthesis.	PTPN12	Tyrosine-protein phosphatase non-receptor type 12; Dephosphorylates a range of proteins, and thereby regulates cellular signaling cascades. Dephosphorylates cellular tyrosine kinases, such as ERBB2 and PTK2B/PYK2, and thereby regulates signaling via ERBB2 and PTK2B/PYK2. Selectively dephosphorylates ERBB2 phosphorylated at 'Tyr-1112', 'Tyr-1196', and/or 'Tyr-1248'.	EDA2R	Tumor necrosis factor receptor superfamily member 27; Receptor for EDA isoform A2, but not for EDA isoform A1. Mediates the activation of the NF-kappa-B and JNK pathways. Activation seems to be mediated by binding to TRAF3 and TRAF6.
DDI2	Protein DDI1 homolog 2; Aspartic protease that mediates the cleavage of NFE2L1/NRF1 at 'Leu-104', thereby promoting release of NFE2L1/NRF1 from the endoplasmic reticulum membrane. Ubiquitination of NFE2L1/NRF1 is a prerequisite for cleavage, suggesting that DDI2 specifically recognizes and binds ubiquitinated NFE2L1/NRF1. Seems to act as a proteasomal shuttle which links the proteasome and replic…	QRSL1	Glutamyl-tRNA(Gln) amidotransferase subunit A, mitochondrial; Allows the formation of correctly charged Gln-tRNA(Gln) through the transamidation of misacylated Glu-tRNA(Gln) in the mitochondria. The reaction takes place in the presence of glutamine and ATP through an activated gamma-phospho-Glu-tRNA(Gln).	HSPA4	Heat shock protein family A member 4; Belongs to the heat shock protein 70 family.	LYAR	Cell growth-regulating nucleolar protein; Plays a role in the maintenance of the appropriate processing of 47S/45S pre-rRNA to 32S/30S pre-rRNAs and their subsequent processing to produce 18S and 28S rRNAs. Also acts at the level of transcription regulation. Along with PRMT5, binds the gamma-globin (HBG1/HBG2) promoter and represses its expression. In neuroblastoma cells, may also repress the exp…	RASSF1	Ras association domain-containing protein 1; Potential tumor suppressor. Required for death receptor- dependent apoptosis. Mediates activation of STK3/MST2 and STK4/MST1 during Fas-induced apoptosis by preventing their dephosphorylation. When associated with MOAP1, promotes BAX conformational change and translocation to mitochondrial membranes in response to TNF and TNFSF10 stimulation. Isoform A…
GUCY2D	Retinal guanylyl cyclase 1; Catalyzes the synthesis of cyclic GMP (cGMP) in rods and cones of photoreceptors. Plays an essential role in phototransduction, by mediating cGMP replenishment. May also participate in the trafficking of membrane-asociated proteins to the photoreceptor outer segment membrane (By similarity). Belongs to the adenylyl cyclase class-4/guanylyl cyclase family.	ARHGDIG	Rho GDP-dissociation inhibitor 3; Inhibits GDP/GTP exchange reaction of RhoB. Interacts specifically with the GDP- and GTP-bound forms of post-translationally processed Rhob and Rhog proteins, both of which show a growth-regulated expression in mammalian cells. Stimulates the release of the GDP-bound but not the GTP-bound RhoB protein. Also inhibits the GDP/GTP exchange of RhoB but shows less abi…	TRA2A	Transformer-2 protein homolog alpha; Sequence-specific RNA-binding protein which participates in the control of pre-mRNA splicing.	XPO4	Exportin-4; Mediates the nuclear export of proteins (cargos) with broad substrate specificity. In the nucleus binds cooperatively to its cargo and to the GTPase Ran in its active GTP-bound form. Docking of this trimeric complex to the nuclear pore complex (NPC) is mediated through binding to nucleoporins. Upon transit of a nuclear export complex into the cytoplasm, disassembling of the complex an…	ZNF423	Zinc finger protein 423; Transcription factor that can both act as an activator or a repressor depending on the context. Plays a central role in BMP signaling and olfactory neurogenesis. Associates with SMADs in response to BMP2 leading to activate transcription of BMP target genes. Acts as a transcriptional repressor via its interaction with EBF1, a transcription factor involved in terminal olfa…
MSTO1	Protein misato homolog 1; Involved in the regulation of mitochondrial distribution and morphology. Required for mitochondrial fusion and mitochondrial network formation.	UBE2F	NEDD8-conjugating enzyme UBE2F; Accepts the ubiquitin-like protein NEDD8 from the UBA3-NAE1 E1 complex and catalyzes its covalent attachment to other proteins. The specific interaction with the E3 ubiquitin ligase RBX2, but not RBX1, suggests that the RBX2-UBE2F complex neddylates specific target proteins, such as CUL5.	UBIAD1	UbiA prenyltransferase domain-containing protein 1; Prenyltransferase that mediates the formation of menaquinone- 4 (MK-4) and coenzyme Q10. MK-4 is a vitamin K2 isoform present at high concentrations in the brain, kidney and pancreas, and is required for endothelial cell development. Mediates the conversion of phylloquinone (PK) into MK-4, probably by cleaving the side chain of phylloquinone (PK…	MCM5	DNA replication licensing factor MCM5; Acts as component of the MCM2-7 complex (MCM complex) which is the putative replicative helicase essential for 'once per cell cycle' DNA replication initiation and elongation in eukaryotic cells. The active ATPase sites in the MCM2-7 ring are formed through the interaction surfaces of two neighboring subunits such that a critical structure of a conserved arg…	CBX1	Chromobox protein homolog 1; Component of heterochromatin. Recognizes and binds histone H3 tails methylated at 'Lys-9', leading to epigenetic repression. Interaction with lamin B receptor (LBR) can contribute to the association of the heterochromatin with the inner nuclear membrane.
WDR4	tRNA (guanine-N(7)-)-methyltransferase non-catalytic subunit WDR4; Non-catalytic component of a methyltransferase complex required for the formation of N(7)-methylguanine in a subset of RNA species, such as tRNAs, mRNAs and microRNAs (miRNAs). In the methyltransferase complex, it is required to stabilize and induce conformational changes of the catalytic subunit. Required for the formation of N(7…	HNRNPM	Heterogeneous nuclear ribonucleoprotein M; Pre-mRNA binding protein in vivo, binds avidly to poly(G) and poly(U) RNA homopolymers in vitro. Involved in splicing. Acts as a receptor for carcinoembryonic antigen in Kupffer cells, may initiate a series of signaling events leading to tyrosine phosphorylation of proteins and induction of IL-1 alpha, IL-6, IL-10 and tumor necrosis factor alpha cytokine…	HNRNPK	Heterogeneous nuclear ribonucleoprotein K; One of the major pre-mRNA-binding proteins. Binds tenaciously to poly(C) sequences. Likely to play a role in the nuclear metabolism of hnRNAs, particularly for pre-mRNAs that contain cytidine-rich sequences. Can also bind poly(C) single-stranded DNA. Plays an important role in p53/TP53 response to DNA damage, acting at the level of both transcription act…	SMG7	Protein SMG7; Plays a role in nonsense-mediated mRNA decay. Recruits UPF1 to cytoplasmic mRNA decay bodies. Together with SMG5 is thought to provide a link to the mRNA degradation machinery involving exonucleolytic pathways, and to serve as an adapter for UPF1 to protein phosphatase 2A (PP2A), thereby triggering UPF1 dephosphorylation.	MIOS	GATOR complex protein MIOS; As a component of the GATOR subcomplex GATOR2, functions within the amino acid-sensing branch of the TORC1 signaling pathway. Indirectly activates mTORC1 and the TORC1 signaling pathway through the inhibition of the GATOR1 subcomplex. It is negatively regulated by the upstream amino acid sensors SESN2 and CASTOR1.
RBBP5	Retinoblastoma-binding protein 5; In embryonic stem (ES) cells, plays a crucial role in the differentiation potential, particularly along the neural lineage, regulating gene induction and H3 'Lys-4' methylation at key developmental loci, including that mediated by retinoic acid (By similarity). As part of the MLL1/MLL complex, involved in mono-, di- and trimethylation at 'Lys-4' of histone H3. Hi…	TAF3	Transcription initiation factor TFIID subunit 3; Transcription factor TFIID is one of the general factors required for accurate and regulated initiation by RNA polymerase II. TFIID is a multimeric protein complex that plays a central role in mediating promoter responses to various activators and repressors. Required in complex with TBPL2 for the differentiation of myoblasts into myocytes. The com…	SLC39A10	Zinc transporter ZIP10; May act as a zinc-influx transporter. Belongs to the ZIP transporter (TC 2.A.5) family.	HNRNPM	Heterogeneous nuclear ribonucleoprotein M; Pre-mRNA binding protein in vivo, binds avidly to poly(G) and poly(U) RNA homopolymers in vitro. Involved in splicing. Acts as a receptor for carcinoembryonic antigen in Kupffer cells, may initiate a series of signaling events leading to tyrosine phosphorylation of proteins and induction of IL-1 alpha, IL-6, IL-10 and tumor necrosis factor alpha cytokine…	TJAP1	Tight junction associated protein 1.
MRPL22	Mitochondrial ribosomal protein L22.	TALDO1	Transaldolase; Transaldolase is important for the balance of metabolites in the pentose-phosphate pathway.	CCNL1	Cyclin-L1; Involved in pre-mRNA splicing. Functions in association with cyclin-dependent kinases (CDKs). Inhibited by the CDK-specific inhibitor CDKN1A/p21. May play a role in the regulation of RNA polymerase II (pol II). May be a candidate proto- oncogene in head and neck squamous cell carcinomas (HNSCC).	NKAPD1	Uncharacterized protein NKAPD1; NKAP domain containing 1.	CD99L2	CD99 antigen-like protein 2; Plays a role in a late step of leukocyte extravasation helping cells to overcome the endothelial basement membrane. Acts at the same site as, but independently of, PECAM1 (By similarity). Homophilic adhesion molecule, but these interactions may not be required for cell aggregation (By similarity); Belongs to the CD99 family.
DNAJC21	DnaJ homolog subfamily C member 21; May act as a co-chaperone for HSP70. May play a role in ribosomal RNA (rRNA) biogenesis, possibly in the maturation of the 60S subunit. Binds the precursor 45S rRNA.	LUZP1	Leucine zipper protein 1.	CAPRIN1	Caprin-1; May regulate the transport and translation of mRNAs of proteins involved in synaptic plasticity in neurons and cell proliferation and migration in multiple cell types. Binds directly and selectively to MYC and CCND2 RNAs. In neuronal cells, directly binds to several mRNAs associated with RNA granules, including BDNF, CAMK2A, CREB1, MAP2, NTRK2 mRNAs, as well as to GRIN1 and KPNB1 mRNAs,…	RNF214	Ring finger protein 214.	CAND1	Cullin-associated NEDD8-dissociated protein 1; Key assembly factor of SCF (SKP1-CUL1-F-box protein) E3 ubiquitin ligase complexes that promotes the exchange of the substrate- recognition F-box subunit in SCF complexes, thereby playing a key role in the cellular repertoire of SCF complexes. Acts as a F-box protein exchange factor. The exchange activity of CAND1 is coupled with cycles of neddylatio…
MPPE1	Metallophosphoesterase 1; Metallophosphoesterase required for transport of GPI-anchor proteins from the endoplasmic reticulum to the Golgi. Acts in lipid remodeling steps of GPI-anchor maturation by mediating the removal of a side-chain ethanolamine-phosphate (EtNP) from the second Man (Man2) of the GPI intermediate, an essential step for efficient transport of GPI- anchor proteins; Belongs to th…	BTRC	F-box/WD repeat-containing protein 1A; Substrate recognition component of a SCF (SKP1-CUL1-F-box protein) E3 ubiquitin-protein ligase complex which mediates the ubiquitination and subsequent proteasomal degradation of target proteins. Recognizes and binds to phosphorylated target proteins. SCF(BTRC) mediates the ubiquitination of CTNNB1 and participates in Wnt signaling. SCF(BTRC) mediates the ub…	LARGE2	LARGE xylosyl- and glucuronyltransferase 2; Bifunctional glycosyltransferase with both xylosyltransferase and beta-1,3-glucuronyltransferase activities involved in the biosynthesis of the phosphorylated O-mannosyl trisaccharide (N- acetylgalactosamine-beta-3-N-acetylglucosamine-beta-4-(phosphate- 6-)mannose), a carbohydrate structure present in alpha-dystroglycan (DAG1). Phosphorylated O-mannosyl…	CDC5L	Cell division cycle 5-like protein; DNA-binding protein involved in cell cycle control. May act as a transcription activator. Plays role in pre-mRNA splicing as core component of precatalytic, catalytic and postcatalytic spliceosomal complexes. Component of the PRP19-CDC5L complex that forms an integral part of the spliceosome and is required for activating pre-mRNA splicing. The PRP19-CDC5L comp…	RAD51	DNA repair protein RAD51 homolog 1; Plays an important role in homologous strand exchange, a key step in DNA repair through homologous recombination (HR). Binds to single and double-stranded DNA and exhibits DNA-dependent ATPase activity. Catalyzes the recognition of homology and strand exchange between homologous DNA partners to form a joint molecule between a processed DNA break and the repair …
LNPK	Endoplasmic reticulum junction formation protein lunapark; Endoplasmic reticulum (ER)-shaping membrane protein that plays a role in determining ER morphology. Involved in the stabilization of nascent three-way ER tubular junctions within the ER network. May also play a role as a curvature-stabilizing protein within the three-way ER tubular junction network. May be involved in limb development (By…	GAL3ST1	Galactosylceramide sulfotransferase; Catalyzes the sulfation of membrane glycolipids. Seems to prefer beta-glycosides at the non-reducing termini of sugar chains attached to a lipid moiety. Catalyzes the synthesis of galactosylceramide sulfate (sulfatide), a major lipid component of the myelin sheath and of monogalactosylalkylacylglycerol sulfate (seminolipid), present in spermatocytes (By simila…	PRPF6	Pre-mRNA-processing factor 6; Involved in pre-mRNA splicing as component of the U4/U6-U5 tri-snRNP complex, one of the building blocks of the spliceosome. Enhances dihydrotestosterone- induced transactivation activity of AR, as well as dexamethasone- induced transactivation activity of NR3C1, but does not affect estrogen-induced transactivation.	SLC30A6	Zinc transporter 6; Zinc-efflux transporter which allocates the cytoplasmic zinc to the trans-Golgi network (TGN) as well as the vesicular compartment. Belongs to the cation diffusion facilitator (CDF) transporter (TC 2.A.4) family. SLC30A subfamily.	IGSF3	Immunoglobulin superfamily member 3.
SLC27A3	Solute carrier family 27 member 3; Has acyl-CoA ligase activity for long-chain and very-long- chain fatty acids. Does not exhibit fatty acid transport activity (By similarity).	HDGFL2	Hepatoma-derived growth factor-related protein 2; Involved in cellular growth control, through the regulation of cyclin D1 expression; Belongs to the HDGF family.	PELI2	E3 ubiquitin-protein ligase pellino homolog 2; E3 ubiquitin ligase catalyzing the covalent attachment of ubiquitin moieties onto substrate proteins. Involved in the TLR and IL- 1 signaling pathways via interaction with the complex containing IRAK kinases and TRAF6. Mediates IL1B-induced IRAK1 'Lys-63'-linked polyubiquitination and possibly 'Lys-48'-linked ubiquitination. May be important for LPS-…	MPPE1	Metallophosphoesterase 1; Metallophosphoesterase required for transport of GPI-anchor proteins from the endoplasmic reticulum to the Golgi. Acts in lipid remodeling steps of GPI-anchor maturation by mediating the removal of a side-chain ethanolamine-phosphate (EtNP) from the second Man (Man2) of the GPI intermediate, an essential step for efficient transport of GPI- anchor proteins; Belongs to th…	PTP4A2	Protein tyrosine phosphatase type IVA 2; Protein tyrosine phosphatase which stimulates progression from G1 into S phase during mitosis. Promotes tumors. Inhibits geranylgeranyl transferase type II activity by blocking the association between RABGGTA and RABGGTB.
WDR60	WD repeat-containing protein 60; May play a role in ciliogenesis.	HNRNPK	Heterogeneous nuclear ribonucleoprotein K; One of the major pre-mRNA-binding proteins. Binds tenaciously to poly(C) sequences. Likely to play a role in the nuclear metabolism of hnRNAs, particularly for pre-mRNAs that contain cytidine-rich sequences. Can also bind poly(C) single-stranded DNA. Plays an important role in p53/TP53 response to DNA damage, acting at the level of both transcription act…	DDI2	Protein DDI1 homolog 2; Aspartic protease that mediates the cleavage of NFE2L1/NRF1 at 'Leu-104', thereby promoting release of NFE2L1/NRF1 from the endoplasmic reticulum membrane. Ubiquitination of NFE2L1/NRF1 is a prerequisite for cleavage, suggesting that DDI2 specifically recognizes and binds ubiquitinated NFE2L1/NRF1. Seems to act as a proteasomal shuttle which links the proteasome and replic…	HMG20A	High mobility group protein 20A; Plays a role in neuronal differentiation as chromatin- associated protein. Acts as inhibitor of HMG20B. Overcomes the repressive effects of the neuronal silencer REST and induces the activation of neuronal-specific genes. Involved in the recruitment of the histone methyltransferase KMT2A/MLL1 and consequent increased methylation of histone H3 lysine 4 (By similari…	TAPT1	Transmembrane anterior posterior transformation protein 1 homolog; Plays a role in primary cilia formation. May act as a downstream effector of HOXC8 possibly by transducing or transmitting extracellular information required for axial skeletal patterning during development (By similarity). May be involved in cartilage and bone development (By similarity). May play a role in the differentiation of…
GPAM	Glycerol-3-phosphate acyltransferase 1, mitochondrial; Esterifies acyl-group from acyl-ACP to the sn-1 position of glycerol-3-phosphate, an essential step in glycerolipid biosynthesis.	HMGB3	High mobility group protein B3; Multifunctional protein with various roles in different cellular compartments. May act in a redox sensitive manner. Associates with chromatin and binds DNA with a preference to non-canonical DNA structures such as single-stranded DNA. Can bent DNA and enhance DNA flexibility by looping thus providing a mechanism to promote activities on various gene promoters (By s…	GPN2	GPN-loop GTPase 2; Small GTPase required for proper localization of RNA polymerase II and III (RNAPII and RNAPIII). May act at an RNAP assembly step prior to nuclear import; Belongs to the GPN-loop GTPase family.	EXT2	Exostosin-2; Glycosyltransferase required for the biosynthesis of heparan- sulfate. The EXT1/EXT2 complex possesses substantially higher glycosyltransferase activity than EXT1 or EXT2 alone. Appears to be a tumor suppressor. Required for the exosomal release of SDCBP, CD63 and syndecan.	AMMECR1	AMMECR nuclear protein 1.
TRMT6	tRNA (adenine(58)-N(1))-methyltransferase non-catalytic subunit TRM6; Substrate-binding subunit of tRNA (adenine-N(1)-)- methyltransferase, which catalyzes the formation of N(1)-methyladenine at position 58 (m1A58) in initiator methionyl-tRNA. Together with the TRMT61A catalytic subunit, part of a mRNA N(1)- methyltransferase complex that mediates methylation of adenosine residues at the N(1) pos…	HNRNPH3	Heterogeneous nuclear ribonucleoprotein H3; Involved in the splicing process and participates in early heat shock-induced splicing arrest. Due to their great structural variations the different isoforms may possess different functions in the splicing reaction.	DHX15	Pre-mRNA-splicing factor ATP-dependent RNA helicase DHX15; Pre-mRNA processing factor involved in disassembly of spliceosomes after the release of mature mRNA. In cooperation with TFIP11 seem to be involved in the transition of the U2, U5 and U6 snRNP-containing IL complex to the snRNP-free IS complex leading to efficient debranching and turnover of excised introns. Belongs to the DEAD box helica…	MTX1	Metaxin-1; Involved in transport of proteins into the mitochondrion. Essential for embryonic development (By similarity).	SP2	Transcription factor Sp2; Binds to GC box promoters elements and selectively activates mRNA synthesis from genes that contain functional recognition sites.
SCAI	Protein SCAI; Tumor suppressor which functions to suppress MRTFA-induced SRF transcriptional activity. May function in the RHOA-DIAPH1 signal transduction pathway and regulate cell migration through transcriptional regulation of ITGB1; Belongs to the SCAI family.	LSG1	Large subunit GTPase 1 homolog; GTPase required for the XPO1/CRM1-mediated nuclear export of the 60S ribosomal subunit. Probably acts by mediating the release of NMD3 from the 60S ribosomal subunit after export into the cytoplasm (Probable).	NFYA	Nuclear transcription factor Y subunit alpha; Component of the sequence-specific heterotrimeric transcription factor (NF-Y) which specifically recognizes a 5'-CCAAT-3' box motif found in the promoters of its target genes. NF-Y can function as both an activator and a repressor, depending on its interacting cofactors. NF-YA positively regulates the transcription of the core clock component ARNTL/BM…	UBL7	Ubiquitin-like protein 7; Ubiquitin like 7.	PLOD1	Procollagen-lysine,2-oxoglutarate 5-dioxygenase 1; Part of a complex composed of PLOD1, P3H3 and P3H4 that catalyzes hydroxylation of lysine residues in collagen alpha chains and is required for normal assembly and cross-linkling of collagen fibrils (By similarity). Forms hydroxylysine residues in -Xaa-Lys- Gly- sequences in collagens. These hydroxylysines serve as sites of attachment for carbohy…
CIRBP	Cold-inducible RNA-binding protein; Cold-inducible mRNA binding protein that plays a protective role in the genotoxic stress response by stabilizing transcripts of genes involved in cell survival. Acts as a translational activator. Seems to play an essential role in cold-induced suppression of cell proliferation. Binds specifically to the 3'-untranslated regions (3'- UTRs) of stress-responsive tr…	DNAJA1	DnaJ homolog subfamily A member 1; Co-chaperone for HSPA8/Hsc70. Stimulates ATP hydrolysis, but not the folding of unfolded proteins mediated by HSPA1A (in vitro). Plays a role in protein transport into mitochondria via its role as co-chaperone. Functions as co- chaperone for HSPA1B and negatively regulates the translocation of BAX from the cytosol to mitochondria in response to cellular stress, …	ADAM17	Disintegrin and metalloproteinase domain-containing protein 17; Cleaves the membrane-bound precursor of TNF-alpha to its mature soluble form. Responsible for the proteolytical release of soluble JAM3 from endothelial cells surface. Responsible for the proteolytic release of several other cell-surface proteins, including p75 TNF-receptor, interleukin 1 receptor type II, p55 TNF-receptor, transform…	DDX42	ATP-dependent RNA helicase DDX42; ATP-dependent RNA helicase. Binds to partially double- stranded RNAs (dsRNAs) in order to unwind RNA secondary structures. Unwinding is promoted in the presence of single-strand binding proteins. Mediates also RNA duplex formation thereby displacing the single-strand RNA binding protein. ATP and ADP modulate its activity: ATP binding and hydrolysis by DDX42 trigg…	MAP2K1	Dual specificity mitogen-activated protein kinase kinase 1; Dual specificity protein kinase which acts as an essential component of the MAP kinase signal transduction pathway. Binding of extracellular ligands such as growth factors, cytokines and hormones to their cell-surface receptors activates RAS and this initiates RAF1 activation. RAF1 then further activates the dual-specificity protein kina…
RPS7	40S ribosomal protein S7; Required for rRNA maturation.	ATP5PO	ATP synthase subunit O, mitochondrial; Mitochondrial membrane ATP synthase (F(1)F(0) ATP synthase or Complex V) produces ATP from ADP in the presence of a proton gradient across the membrane which is generated by electron transport complexes of the respiratory chain. F-type ATPases consist of two structural domains, F(1) - containing the extramembraneous catalytic core and F(0) - containing the m…	PDRG1	P53 and DNA damage-regulated protein 1; May play a role in chaperone-mediated protein folding.	DDX54	ATP-dependent RNA helicase DDX54; Has RNA-dependent ATPase activity. Represses the transcriptional activity of nuclear receptors.	ZIC4	Zinc finger protein ZIC 4; Binds to DNA; Belongs to the GLI C2H2-type zinc-finger protein family.
HTRA1	Serine protease HTRA1; Serine protease with a variety of targets, including extracellular matrix proteins such as fibronectin. HTRA1-generated fibronectin fragments further induce synovial cells to up-regulate MMP1 and MMP3 production. May also degrade proteoglycans, such as aggrecan, decorin and fibromodulin. Through cleavage of proteoglycans, may release soluble FGF-glycosaminoglycan complexes …	EIF4A1	Eukaryotic initiation factor 4A-I; ATP-dependent RNA helicase which is a subunit of the eIF4F complex involved in cap recognition and is required for mRNA binding to ribosome. In the current model of translation initiation, eIF4A unwinds RNA secondary structures in the 5'-UTR of mRNAs which is necessary to allow efficient binding of the small ribosomal subunit, and subsequent scanning for the ini…	SF3B2	Splicing factor 3B subunit 2; Involved in pre-mRNA splicing as a component of the splicing factor SF3B complex. SF3B complex is required for 'A' complex assembly formed by the stable binding of U2 snRNP to the branchpoint sequence (BPS) in pre-mRNA. Sequence independent binding of SF3A/SF3B complex upstream of the branch site is essential, it may anchor U2 snRNP to the pre-mRNA. May also be invol…	SGF29	SAGA-associated factor 29; Chromatin reader component of some histone acetyltransferase (HAT) SAGA-type complexes like the TFTC-HAT, ATAC or STAGA complexes. SGF29 specifically recognizes and binds methylated 'Lys-4' of histone H3 (H3K4me), with a preference for trimethylated form (H3K4me3). In the SAGA-type complexes, SGF29 is required to recruit complexes to H3K4me. Involved in the response to …	RRP8	Ribosomal RNA-processing protein 8; Essential component of the eNoSC (energy-dependent nucleolar silencing) complex, a complex that mediates silencing of rDNA in response to intracellular energy status and acts by recruiting histone- modifying enzymes. The eNoSC complex is able to sense the energy status of cell: upon glucose starvation, elevation of NAD(+)/NADP(+) ratio activates SIRT1, leading …
HNRNPK	Heterogeneous nuclear ribonucleoprotein K; One of the major pre-mRNA-binding proteins. Binds tenaciously to poly(C) sequences. Likely to play a role in the nuclear metabolism of hnRNAs, particularly for pre-mRNAs that contain cytidine-rich sequences. Can also bind poly(C) single-stranded DNA. Plays an important role in p53/TP53 response to DNA damage, acting at the level of both transcription act…	MPPE1	Metallophosphoesterase 1; Metallophosphoesterase required for transport of GPI-anchor proteins from the endoplasmic reticulum to the Golgi. Acts in lipid remodeling steps of GPI-anchor maturation by mediating the removal of a side-chain ethanolamine-phosphate (EtNP) from the second Man (Man2) of the GPI intermediate, an essential step for efficient transport of GPI- anchor proteins; Belongs to th…	CSNK2A2	Casein kinase II subunit alpha; Catalytic subunit of a constitutively active serine/threonine-protein kinase complex that phosphorylates a large number of substrates containing acidic residues C-terminal to the phosphorylated serine or threonine. Regulates numerous cellular processes, such as cell cycle progression, apoptosis and transcription, as well as viral infection. May act as a regulatory …	EEF1G	Elongation factor 1-gamma; Probably plays a role in anchoring the complex to other cellular components.	MYL6	Myosin light polypeptide 6; Regulatory light chain of myosin. Does not bind calcium.
HSPA14	Heat shock 70 kDa protein 14; Component of the ribosome-associated complex (RAC), a complex involved in folding or maintaining nascent polypeptides in a folding- competent state. In the RAC complex, binds to the nascent polypeptide chain, while DNAJC2 stimulates its ATPase activity. Belongs to the heat shock protein 70 family.	B3GALNT2	UDP-GalNAc:beta-1,3-N-acetylgalactosaminyltransferase 2; Beta-1,3-N-acetylgalactosaminyltransferase that synthesizes a unique carbohydrate structure, GalNAc-beta-1-3GlcNAc, on N- and O- glycans. Has no galactose nor galactosaminyl transferase activity toward any acceptor substrate. Involved in alpha-dystroglycan (DAG1) glycosylation: acts coordinately with GTDC2/POMGnT2 to synthesize a GalNAc-bet…	STK11IP	Serine/threonine-protein kinase 11-interacting protein; May regulate STK11/LKB1 function by controlling its subcellular localization.	DHX38	Pre-mRNA-splicing factor ATP-dependent RNA helicase PRP16; Probable ATP-binding RNA helicase (Probable). Involved in pre-mRNA splicing as component of the spliceosome.	PURB	Transcriptional activator protein Pur-beta; Has capacity to bind repeated elements in single-stranded DNA such as the purine-rich single strand of the PUR element located upstream of the MYC gene. Plays a role in the control of vascular smooth muscle (VSM) alpha-actin gene transcription as repressor in myoblasts and fibroblasts. Participates in transcriptional and translational regulation of alph…
LIG3	DNA ligase 3; Isoform 3 functions as heterodimer with DNA-repair protein XRCC1 in the nucleus and can correct defective DNA strand-break repair and sister chromatid exchange following treatment with ionizing radiation and alkylating agents. Isoform 1 is targeted to mitochondria, where it functions as DNA ligase in mitochondrial base-excision DNA repair.	KIF4A	Chromosome-associated kinesin KIF4A; Motor protein that translocates PRC1 to the plus ends of interdigitating spindle microtubules during the metaphase to anaphase transition, an essential step for the formation of an organized central spindle midzone and midbody and for successful cytokinesis. May play a role in mitotic chromosomal positioning and bipolar spindle stabilization.	BAG4	BAG family molecular chaperone regulator 4; Inhibits the chaperone activity of HSP70/HSC70 by promoting substrate release (By similarity). Prevents constitutive TNFRSF1A signaling. Negative regulator of PRKN translocation to damaged mitochondria.	CAD	Glutamine-dependent carbamoyl-phosphate synthase; This protein is a 'fusion' protein encoding four enzymatic activities of the pyrimidine pathway (GATase, CPSase, ATCase and DHOase); In the central section; belongs to the metallo-dependent hydrolases superfamily. DHOase family. CAD subfamily.	HIPK3	Homeodomain-interacting protein kinase 3; Serine/threonine-protein kinase involved in transcription regulation, apoptosis and steroidogenic gene expression. Phosphorylates JUN and RUNX2. Seems to negatively regulate apoptosis by promoting FADD phosphorylation. Enhances androgen receptor-mediated transcription. May act as a transcriptional corepressor for NK homeodomain transcription factors. The …
YBX1	Y-box-binding protein 1; DNA- and RNA-binding protein involved in various processes, such as translational repression, RNA stabilization, mRNA splicing, DNA repair and transcription regulation. Predominantly acts as a RNA-binding protein: binds preferentially to the 5'-[CU]CUGCG-3' RNA motif and specifically recognizes mRNA transcripts modified by C5-methylcytosine (m5C). Promotes mRNA stabilizat…	HNRNPA3	Heterogeneous nuclear ribonucleoprotein A3; Plays a role in cytoplasmic trafficking of RNA. Binds to the cis-acting response element, A2RE. May be involved in pre-mRNA splicing.	XYLT2	Xylosyltransferase 2; Catalyzes the first step in the biosynthesis of chondroitin sulfate, heparan sulfate and dermatan sulfate proteoglycans, such as DCN. Transfers D-xylose from UDP-D-xylose to specific serine residues of the core protein; Belongs to the glycosyltransferase 14 family. XylT subfamily.	CLN6	CLN6 transmembrane ER protein.	REV1	DNA repair protein REV1; Deoxycytidyl transferase involved in DNA repair. Transfers a dCMP residue from dCTP to the 3'-end of a DNA primer in a template- dependent reaction. May assist in the first step in the bypass of abasic lesions by the insertion of a nucleotide opposite the lesion. Required for normal induction of mutations by physical and chemical agents.
R3HDM4	R3H domain containing 4.	UHRF1	E3 ubiquitin-protein ligase UHRF1; Multidomain protein that acts as a key epigenetic regulator by bridging DNA methylation and chromatin modification. Specifically recognizes and binds hemimethylated DNA at replication forks via its YDG domain and recruits DNMT1 methyltransferase to ensure faithful propagation of the DNA methylation patterns through DNA replication. In addition to its role in mai…	NCBP2	Nuclear cap-binding protein subunit 2; Component of the cap-binding complex (CBC), which binds co- transcriptionally to the 5' cap of pre-mRNAs and is involved in various processes such as pre-mRNA splicing, translation regulation, nonsense- mediated mRNA decay, RNA-mediated gene silencing (RNAi) by microRNAs (miRNAs) and mRNA export. The CBC complex is involved in mRNA export from the nucleus vi…	CEP63	Centrosomal protein of 63 kDa; Required for normal spindle assembly. Plays a key role in mother-centriole-dependent centriole duplication; the function seems also to involve CEP152, CDK5RAP2 and WDR62 through a stepwise assembled complex at the centrosome that recruits CDK2 required for centriole duplication. Reported to be required for centrosomal recruitment of CEP152; however, this function ha…	RAP2A	Ras-related protein Rap-2a; Small GTP-binding protein which cycles between a GDP-bound inactive and a GTP-bound active form. In its active form interacts with and regulates several effectors including MAP4K4, MINK1 and TNIK. Part of a signaling complex composed of NEDD4, RAP2A and TNIK which regulates neuronal dendrite extension and arborization during development. More generally, it is part of s…
RCC1	Regulator of chromosome condensation; Guanine-nucleotide releasing factor that promotes the exchange of Ran-bound GDP by GTP, and thereby plays an important role in RAN-mediated functions in nuclear import and mitosis. Contributes to the generation of high levels of chromosome-associated, GTP-bound RAN, which is important for mitotic spindle assembly and normal progress through mitosis. Via its r…	TNPO2	Transportin-2; Probably functions in nuclear protein import as nuclear transport receptor. Serves as receptor for nuclear localization signals (NLS) in cargo substrates. Is thought to mediate docking of the importin/substrate complex to the nuclear pore complex (NPC) through binding to nucleoporin and the complex is subsequently translocated through the pore by an energy requiring, Ran-dependent …	ACTR6	Actin related protein 6; Belongs to the actin family. ARP6 subfamily.	RPN1	Dolichyl-diphosphooligosaccharide--protein glycosyltransferase subunit 1; Subunit of the oligosaccharyl transferase (OST) complex that catalyzes the initial transfer of a defined glycan (Glc(3)Man(9)GlcNAc(2) in eukaryotes) from the lipid carrier dolichol- pyrophosphate to an asparagine residue within an Asn-X-Ser/Thr consensus motif in nascent polypeptide chains, the first step in protein N-glyc…	ZIC1	Zinc finger protein ZIC 1; Acts as a transcriptional activator. Involved in neurogenesis. Plays important roles in the early stage of organogenesis of the CNS, as well as during dorsal spinal cord development and maturation of the cerebellum. Involved in the spatial distribution of mossy fiber (MF) neurons within the pontine gray nucleus (PGN). Plays a role in the regulation of MF axon pathway ch…
EIF4H	Eukaryotic translation initiation factor 4H; Stimulates the RNA helicase activity of EIF4A in the translation initiation complex. Binds weakly mRNA.	PATL1	Protein PAT1 homolog 1; RNA-binding protein involved in deadenylation-dependent decapping of mRNAs, leading to the degradation of mRNAs. Acts as a scaffold protein that connects deadenylation and decapping machinery. Required for cytoplasmic mRNA processing body (P-body) assembly. In case of infection, required for translation and replication of hepatitis C virus (HCV). Belongs to the PAT1 family.	QKI	Protein quaking; RNA-binding protein that plays a central role in myelinization. Binds to the 5'-NACUAAY-N(1,20)-UAAY- 3' RNA core sequence. Regulates target mRNA stability. In addition, acts by regulating pre-mRNA splicing, mRNA export and protein translation. Required to protect and promote stability of mRNAs such as MBP and CDKN1B. Regulator of oligodendrocyte differentiation and maturation in…	GIGYF1	GRB10-interacting GYF protein 1; May act cooperatively with GRB10 to regulate tyrosine kinase receptor signaling. May increase IGF1 receptor phosphorylation under IGF1 stimulation as well as phosphorylation of IRS1 and SHC1 (By similarity).	DGAT1	Diacylglycerol O-acyltransferase 1; Catalyzes the terminal and only committed step in triacylglycerol synthesis by using diacylglycerol and fatty acyl CoA as substrates. In contrast to DGAT2 it is not essential for survival. May be involved in VLDL (very low density lipoprotein) assembly. In liver, plays a role in esterifying exogenous fatty acids to glycerol. Functions as the major acyl-CoA reti…
HNRNPR	Heterogeneous nuclear ribonucleoprotein R; Component of ribonucleosomes, which are complexes of at least 20 other different heterogeneous nuclear ribonucleoproteins (hnRNP). hnRNP play an important role in processing of precursor mRNA in the nucleus.	WWP1	NEDD4-like E3 ubiquitin-protein ligase WWP1; E3 ubiquitin-protein ligase which accepts ubiquitin from an E2 ubiquitin-conjugating enzyme in the form of a thioester and then directly transfers the ubiquitin to targeted substrates. Ubiquitinates ERBB4 isoforms JM-A CYT-1 and JM-B CYT-1, KLF2, KLF5 and TP63 and promotes their proteasomal degradation. Ubiquitinates RNF11 without targeting it for degr…	RBM45	RNA-binding protein 45; RNA-binding protein with binding specificity for poly(C). May play an important role in neural development.	RRP1B	Ribosomal RNA processing protein 1 homolog B; Positively regulates DNA damage-induced apoptosis by acting as a transcriptional coactivator of proapoptotic target genes of the transcriptional activator E2F1. Likely to play a role in ribosome biogenesis by targeting serine/threonine protein phosphatase PP1 to the nucleolus. Involved in regulation of mRNA splicing (By similarity). Inhibits SIPA1 GTP…	CLPTM1L	Cleft lip and palate transmembrane protein 1-like protein; Enhances cisplatin-mediated apoptosis, when overexpressed. Belongs to the CLPTM1 family.
MAN2A2	Alpha-mannosidase 2x; Catalyzes the first committed step in the biosynthesis of complex N-glycans. It controls conversion of high mannose to complex N- glycans; the final hydrolytic step in the N-glycan maturation pathway; Belongs to the glycosyl hydrolase 38 family.	USP5	Ubiquitin carboxyl-terminal hydrolase 5; Cleaves linear and branched multiubiquitin polymers with a marked preference for branched polymers. Involved in unanchored 'Lys- 48'-linked polyubiquitin disassembly. Binds linear and 'Lys-63'-linked polyubiquitin with a lower affinity. Knock-down of USP5 causes the accumulation of p53/TP53 and an increase in p53/TP53 transcriptional activity because the u…	PPIE	Peptidyl-prolyl cis-trans isomerase E; Involved in pre-mRNA splicing as component of the spliceosome. Combines RNA-binding and PPIase activities. Binds mRNA and has a preference for single-stranded RNA molecules with poly-A and poly-U stretches, suggesting it binds to the poly(A)-region in the 3'-UTR of mRNA molecules. Catalyzes the cis-trans isomerization of proline imidic peptide bonds in prote…	HNRNPA1	Heterogeneous nuclear ribonucleoprotein A1, N-terminally processed; Involved in the packaging of pre-mRNA into hnRNP particles, transport of poly(A) mRNA from the nucleus to the cytoplasm and may modulate splice site selection. May bind to specific miRNA hairpins. Binds to the IRES and thereby inhibits the translation of the apoptosis protease activating factor APAF1. (Microbial infection) Cleava…	CCDC59	Thyroid transcription factor 1-associated protein 26; Component of the transcription complexes of the pulmonary surfactant-associated protein-B (SFTPB) and -C (SFTPC). Enhances homeobox protein Nkx-2.1-activated SFTPB and SFTPC promoter activities.
SMC5	Structural maintenance of chromosomes protein 5; Core component of the SMC5-SMC6 complex, a complex involved in repair of DNA double-strand breaks by homologous recombination. The complex may promote sister chromatid homologous recombination by recruiting the SMC1-SMC3 cohesin complex to double-strand breaks. The complex is required for telomere maintenance via recombination in ALT (alternative l…	CUL5	Cullin-5; Core component of multiple SCF-like ECS (Elongin-Cullin 2/5- SOCS-box protein) E3 ubiquitin-protein ligase complexes, which mediate the ubiquitination and subsequent proteasomal degradation of target proteins. As a scaffold protein may contribute to catalysis through positioning of the substrate and the ubiquitin-conjugating enzyme. The functional specificity of the E3 ubiquitin-protein…	EHMT2	Histone-lysine N-methyltransferase EHMT2; Histone methyltransferase that specifically mono- and dimethylates 'Lys-9' of histone H3 (H3K9me1 and H3K9me2, respectively) in euchromatin. H3K9me represents a specific tag for epigenetic transcriptional repression by recruiting HP1 proteins to methylated histones. Also mediates monomethylation of 'Lys-56' of histone H3 (H3K56me1) in G1 phase, leading to…	HNRNPA3	Heterogeneous nuclear ribonucleoprotein A3; Plays a role in cytoplasmic trafficking of RNA. Binds to the cis-acting response element, A2RE. May be involved in pre-mRNA splicing.	TUT1	Speckle targeted PIP5K1A-regulated poly(A) polymerase; Poly(A) polymerase that creates the 3'-poly(A) tail of specific pre-mRNAs. Localizes to nuclear speckles together with PIP5K1A and mediates polyadenylation of a select set of mRNAs, such as HMOX1. In addition to polyadenylation, it is also required for the 3'-end cleavage of pre-mRNAs: binds to the 3'UTR of targeted pre-mRNAs and promotes the…
PTPN12	Tyrosine-protein phosphatase non-receptor type 12; Dephosphorylates a range of proteins, and thereby regulates cellular signaling cascades. Dephosphorylates cellular tyrosine kinases, such as ERBB2 and PTK2B/PYK2, and thereby regulates signaling via ERBB2 and PTK2B/PYK2. Selectively dephosphorylates ERBB2 phosphorylated at 'Tyr-1112', 'Tyr-1196', and/or 'Tyr-1248'.	SFSWAP	Splicing factor, suppressor of white-apricot homolog; Plays a role as an alternative splicing regulator. Regulate its own expression at the level of RNA processing. Also regulates the splicing of fibronectin and CD45 genes. May act, at least in part, by interaction with other R/S-containing splicing factors. Represses the splicing of MAPT/Tau exon 10.	FUS	RNA-binding protein FUS; DNA/RNA-binding protein that plays a role in various cellular processes such as transcription regulation, RNA splicing, RNA transport, DNA repair and damage response. Binds to nascent pre-mRNAs and acts as a molecular mediator between RNA polymerase II and U1 small nuclear ribonucleoprotein thereby coupling transcription and splicing. Binds also its own pre- mRNA and auto…	CLNS1A	Methylosome subunit pICln; Involved in both the assembly of spliceosomal snRNPs and the methylation of Sm proteins. Chaperone that regulates the assembly of spliceosomal U1, U2, U4 and U5 small nuclear ribonucleoproteins (snRNPs), the building blocks of the spliceosome. Thereby, plays an important role in the splicing of cellular pre-mRNAs. Most spliceosomal snRNPs contain a common set of Sm prot…	BNIP3L	BCL2/adenovirus E1B 19 kDa protein-interacting protein 3-like; Induces apoptosis. Interacts with viral and cellular anti- apoptosis proteins. Can overcome the suppressors BCL-2 and BCL-XL, although high levels of BCL-XL expression will inhibit apoptosis. Inhibits apoptosis induced by BNIP3. Involved in mitochondrial quality control via its interaction with SPATA18/MIEAP: in response to mitochondr…
CSNK1G1	Casein kinase I isoform gamma-1; Serine/threonine-protein kinase. Casein kinases are operationally defined by their preferential utilization of acidic proteins such as caseins as substrates. It can phosphorylate a large number of proteins. Participates in Wnt signaling. Regulates fast synaptic transmission mediated by glutamate (By similarity). Phosphorylates CLSPN.	SPATS2	Spermatogenesis-associated serine-rich protein 2; Spermatogenesis associated serine rich 2.	UBE2L3	Ubiquitin conjugating enzyme E2 L3.	DDX3X	ATP-dependent RNA helicase DDX3X; Multifunctional ATP-dependent RNA helicase. The ATPase activity can be stimulated by various ribo-and deoxynucleic acids indicative for a relaxed substrate specificity. In vitro can unwind partially double- stranded DNA with a preference for 5'-single-stranded DNA overhangs. Binds RNA G-quadruplex (rG4s) structures, including those located in the 5'-UTR of NRAS m…	LENG8	Leukocyte receptor cluster member 8.
GMEB2	Glucocorticoid modulatory element-binding protein 2; Trans-acting factor that binds to glucocorticoid modulatory elements (GME) present in the TAT (tyrosine aminotransferase) promoter and increases sensitivity to low concentrations of glucocorticoids. Binds also to the transferrin receptor promoter. Essential auxiliary factor for the replication of parvoviruses.	ILF3	Interleukin enhancer-binding factor 3; RNA-binding protein that plays an essential role in the biogenesis of circular RNAs (circRNAs) which are produced by back- splicing circularization of pre-mRNAs. Within the nucleus, promotes circRNAs processing by stabilizing the regulatory elements residing in the flanking introns of the circularized exons. Plays thereby a role in the back-splicing of a sub…	HNRNPA3	Heterogeneous nuclear ribonucleoprotein A3; Plays a role in cytoplasmic trafficking of RNA. Binds to the cis-acting response element, A2RE. May be involved in pre-mRNA splicing.	SPIN1	Spindlin-1; Chromatin reader that specifically recognizes and binds histone H3 both trimethylated at 'Lys-4' and asymmetrically dimethylated at 'Arg-8' (H3K4me3 and H3R8me2a) and acts as an activator of Wnt signaling pathway downstream of PRMT2. In case of cancer, promotes cell cancer proliferation via activation of the Wnt signaling pathway. Overexpression induces metaphase arrest and chromosoma…	HACD2	Very-long-chain (3R)-3-hydroxyacyl-CoA dehydratase 2; Catalyzes the third of the four reactions of the long-chain fatty acids elongation cycle. This endoplasmic reticulum-bound enzymatic process, allows the addition of two carbons to the chain of long- and very long-chain fatty acids/VLCFAs per cycle. This enzyme catalyzes the dehydration of the 3-hydroxyacyl-CoA intermediate into trans-2,3-enoyl…
CTNNB1	Catenin beta-1; Key downstream component of the canonical Wnt signaling pathway. In the absence of Wnt, forms a complex with AXIN1, AXIN2, APC, CSNK1A1 and GSK3B that promotes phosphorylation on N-terminal Ser and Thr residues and ubiquitination of CTNNB1 via BTRC and its subsequent degradation by the proteasome. In the presence of Wnt ligand, CTNNB1 is not ubiquitinated and accumulates in the nu…	SHROOM3	Protein Shroom3; Controls cell shape changes in the neuroepithelium during neural tube closure. Induces apical constriction in epithelial cells by promoting the apical accumulation of F-actin and myosin II, and probably by bundling stress fibers (By similarity). Induces apicobasal cell elongation by redistributing gamma-tubulin and directing the assembly of robust apicobasal microtubule arrays (B…	RPL7L1	Ribosomal protein L7 like 1.	HIP1	Huntingtin-interacting protein 1; Plays a role in clathrin-mediated endocytosis and trafficking. Involved in regulating AMPA receptor trafficking in the central nervous system in an NMDA-dependent manner (By similarity). Regulates presynaptic nerve terminal activity (By similarity). Enhances androgen receptor (AR)- mediated transcription. May act as a proapoptotic protein that induces cell death …	RHOBTB1	Rho-related BTB domain-containing protein 1; Rho related BTB domain containing 1.
HAGHL	Hydroxyacylglutathione hydrolase-like protein; Hydrolase acting on ester bonds.	HMGN2	Non-histone chromosomal protein HMG-17; Binds to the inner side of the nucleosomal DNA thus altering the interaction between the DNA and the histone octamer. May be involved in the process which maintains transcribable genes in a unique chromatin conformation (By similarity).	ZBTB17	Zinc finger and BTB domain-containing protein 17; Transcription factor that can function as an activator or repressor depending on its binding partners, and by targeting negative regulators of cell cycle progression. Plays a critical role in early lymphocyte development, where it is essential to prevent apoptosis in lymphoid precursors, allowing them to survive in response to IL7 and undergo prop…	PRMT1	Protein arginine N-methyltransferase 1; Arginine methyltransferase that methylates (mono and asymmetric dimethylation) the guanidino nitrogens of arginyl residues present in proteins such as ESR1, histone H2, H3 and H4, ILF3, HNRNPA1, HNRNPD, NFATC2IP, SUPT5H, TAF15, EWS, HABP4 and SERBP1. Constitutes the main enzyme that mediates monomethylation and asymmetric dimethylation of histone H4 'Arg-4'…	PTK2B	Protein-tyrosine kinase 2-beta; Non-receptor protein-tyrosine kinase that regulates reorganization of the actin cytoskeleton, cell polarization, cell migration, adhesion, spreading and bone remodeling. Plays a role in the regulation of the humoral immune response, and is required for normal levels of marginal B-cells in the spleen and normal migration of splenic B-cells. Required for normal macro…
CDC25C	M-phase inducer phosphatase 3; Functions as a dosage-dependent inducer in mitotic control. Tyrosine protein phosphatase required for progression of the cell cycle. When phosphorylated, highly effective in activating G2 cells into prophase. Directly dephosphorylates CDK1 and activates its kinase activity.	EFS	Embryonal Fyn-associated substrate; Docking protein which plays a central coordinating role for tyrosine-kinase-based signaling related to cell adhesion. May serve as an activator of SRC and a downstream effector. Interacts with the SH3 domain of FYN and with CRK, SRC, and YES (By similarity).	WDR4	tRNA (guanine-N(7)-)-methyltransferase non-catalytic subunit WDR4; Non-catalytic component of a methyltransferase complex required for the formation of N(7)-methylguanine in a subset of RNA species, such as tRNAs, mRNAs and microRNAs (miRNAs). In the methyltransferase complex, it is required to stabilize and induce conformational changes of the catalytic subunit. Required for the formation of N(7…	DNAJC7	DnaJ homolog subfamily C member 7; Acts as co-chaperone regulating the molecular chaperones HSP70 and HSP90 in folding of steroid receptors, such as the glucocorticoid receptor and the progesterone receptor. Proposed to act as a recycling chaperone by facilitating the return of chaperone substrates to early stages of chaperoning if further folding is required. In vitro, induces ATP-independent di…	HES4	Transcription factor HES-4; Transcriptional repressor. Binds DNA on N-box motifs: 5'- CACNAG-3' (By similarity).
NRBP2	Nuclear receptor-binding protein 2; May regulate apoptosis of neural progenitor cells during their differentiation.	DCAF8	DDB1- and CUL4-associated factor 8; May function as a substrate receptor for CUL4-DDB1 E3 ubiquitin-protein ligase complex.	SLC25A40	Solute carrier family 25 member 40.	DDI2	Protein DDI1 homolog 2; Aspartic protease that mediates the cleavage of NFE2L1/NRF1 at 'Leu-104', thereby promoting release of NFE2L1/NRF1 from the endoplasmic reticulum membrane. Ubiquitination of NFE2L1/NRF1 is a prerequisite for cleavage, suggesting that DDI2 specifically recognizes and binds ubiquitinated NFE2L1/NRF1. Seems to act as a proteasomal shuttle which links the proteasome and replic…	CNIH4	Protein cornichon homolog 4; Involved in G protein-coupled receptors (GPCRs) trafficking from the endoplasmic reticulum to the cell surface; it promotes the exit of GPCRs from the early secretory pathway, likely through interaction with the COPII machinery. Belongs to the cornichon family.
CELSR1	Cadherin EGF LAG seven-pass G-type receptor 1; Receptor that may have an important role in cell/cell signaling during nervous system formation.	EYA3	Eyes absent homolog 3; Tyrosine phosphatase that specifically dephosphorylates 'Tyr- 142' of histone H2AX (H2AXY142ph). 'Tyr-142' phosphorylation of histone H2AX plays a central role in DNA repair and acts as a mark that distinguishes between apoptotic and repair responses to genotoxic stress. Promotes efficient DNA repair by dephosphorylating H2AX, promoting the recruitment of DNA repair complex…	PPID	Peptidyl-prolyl cis-trans isomerase D; PPIase that catalyzes the cis-trans isomerization of proline imidic peptide bonds in oligopeptides and may therefore assist protein folding. Proposed to act as a co- chaperone in HSP90 complexes such as in unligated steroid receptors heterocomplexes. Different co-chaperones seem to compete for association with HSP90 thus establishing distinct HSP90-co-chaper…	ZBTB17	Zinc finger and BTB domain-containing protein 17; Transcription factor that can function as an activator or repressor depending on its binding partners, and by targeting negative regulators of cell cycle progression. Plays a critical role in early lymphocyte development, where it is essential to prevent apoptosis in lymphoid precursors, allowing them to survive in response to IL7 and undergo prop…	PXMP4	Peroxisomal membrane protein 4.
RBM33	RNA binding motif protein 33.	COPS3	COP9 signalosome complex subunit 3; Component of the COP9 signalosome complex (CSN), a complex involved in various cellular and developmental processes. The CSN complex is an essential regulator of the ubiquitin (Ubl) conjugation pathway by mediating the deneddylation of the cullin subunits of SCF- type E3 ligase complexes, leading to decrease the Ubl ligase activity of SCF-type complexes such as…	AZIN1	Antizyme inhibitor 1; Antizyme inhibitor (AZI) protein that positively regulates ornithine decarboxylase (ODC) activity and polyamine uptake. AZI is an enzymatically inactive ODC homolog that counteracts the negative effect of ODC antizymes (AZs) OAZ1, OAZ2 and OAZ3 on ODC activity by competing with ODC for antizyme-binding. Inhibits antizyme-dependent ODC degradation and releases ODC monomers fr…	MATR3	Matrin 3.	RRAGC	Ras-related GTP-binding protein C; Guanine nucleotide-binding protein forming heterodimeric Rag complexes required for the amino acid-induced relocalization of mTORC1 to the lysosomes and its subsequent activation by the GTPase RHEB. This is a crucial step in the activation of the TOR signaling cascade by amino acids.
PCIF1	mRNA (2'-O-methyladenosine-N(6)-)-methyltransferase; Cap-specific adenosine methyltransferase that catalyzes formation of N(6),2'-O-dimethyladenosine cap (m6A(m)) by methylating the adenosine at the second transcribed position of capped mRNAs. Recruited to the early elongation complex of RNA polymerase II (RNAPII) via interaction with POLR2A and mediates formation of m6A(m) co- transcriptionally.	ACVR1	Activin receptor type-1; On ligand binding, forms a receptor complex consisting of two type II and two type I transmembrane serine/threonine kinases. Type II receptors phosphorylate and activate type I receptors which autophosphorylate, then bind and activate SMAD transcriptional regulators. Receptor for activin. May be involved for left-right pattern formation during embryogenesis (By similarity…	LIN9	Protein lin-9 homolog; Acts as a tumor suppressor. Inhibits DNA synthesis. Its ability to inhibit oncogenic transformation is mediated through its association with RB1. Plays a role in the expression of genes required for the G1/S transition; Belongs to the lin-9 family.	TFAP4	Transcription factor AP-4; Transcription factor that activates both viral and cellular genes by binding to the symmetrical DNA sequence 5'-CAGCTG-3'.	ACY3	N-acyl-aromatic-L-amino acid amidohydrolase (carboxylate-forming); Plays an important role in deacetylating mercapturic acids in kidney proximal tubules. Also acts on N-acetyl-aromatic amino acids (By similarity); Belongs to the AspA/AstE family. Aspartoacylase subfamily.
UBE2S	Ubiquitin-conjugating enzyme E2 S; Accepts ubiquitin from the E1 complex and catalyzes its covalent attachment to other proteins. Catalyzes 'Lys-11'-linked polyubiquitination. Acts as an essential factor of the anaphase promoting complex/cyclosome (APC/C), a cell cycle-regulated ubiquitin ligase that controls progression through mitosis. Acts by specifically elongating 'Lys-11'-linked polyubiquit…	TEAD4	Transcriptional enhancer factor TEF-3; Transcription factor which plays a key role in the Hippo signaling pathway, a pathway involved in organ size control and tumor suppression by restricting proliferation and promoting apoptosis. The core of this pathway is composed of a kinase cascade wherein MST1/MST2, in complex with its regulatory protein SAV1, phosphorylates and activates LATS1/2 in comple…	VPS37B	Vacuolar protein sorting-associated protein 37B; Component of the ESCRT-I complex, a regulator of vesicular trafficking process. Required for the sorting of endocytic ubiquitinated cargos into multivesicular bodies. May be involved in cell growth and differentiation.	CTTN	Src substrate cortactin; Contributes to the organization of the actin cytoskeleton and cell shape. Plays a role in the formation of lamellipodia and in cell migration. Plays a role in the regulation of neuron morphology, axon growth and formation of neuronal growth cones (By similarity). Through its interaction with CTTNBP2, involved in the regulation of neuronal spine density (By similarity). Pl…	DESI1	Desumoylating isopeptidase 1; Protease which deconjugates SUMO1, SUMO2 and SUMO3 from some substrate proteins. Has isopeptidase but not SUMO-processing activity (By similarity). Desumoylates ZBTB46 (By similarity). Collaborates with UBQLN4 in the export of ubiquitinated proteins from the nucleus to the cytoplasm ; Belongs to the DeSI family.
RPL10A	60S ribosomal protein L10a; Component of the large ribosomal subunit.	AEBP1	Adipocyte enhancer-binding protein 1; [Isoform 1]: As a positive regulator of collagen fibrillogenesis, it is probably involved in the organization and remodeling of the extracellular matrix; Belongs to the peptidase M14 family.	HDGFL2	Hepatoma-derived growth factor-related protein 2; Involved in cellular growth control, through the regulation of cyclin D1 expression; Belongs to the HDGF family.	CFAP126	Protein Flattop; Acts as a regulator of cilium basal body docking and positioning in mono- and multiciliated cells. Regulates basal body docking and cilia formation in multiciliated lung cells. Regulates kinocilium positioning and stereocilia bundle morphogenesis in the inner ear.	MKRN1	E3 ubiquitin-protein ligase makorin-1; E3 ubiquitin ligase catalyzing the covalent attachment of ubiquitin moieties onto substrate proteins. These substrates include FILIP1, p53/TP53, CDKN1A and TERT. Keeps cells alive by suppressing p53/TP53 under normal conditions, but stimulates apoptosis by repressing CDKN1A under stress conditions. Acts as a negative regulator of telomerase. Has negative and…
CMAS	N-acylneuraminate cytidylyltransferase; Catalyzes the activation of N-acetylneuraminic acid (NeuNAc) to cytidine 5'-monophosphate N-acetylneuraminic acid (CMP-NeuNAc), a substrate required for the addition of sialic acid. Has some activity toward NeuNAc, N-glycolylneuraminic acid (Neu5Gc) or 2-keto-3-deoxy-D- glycero-D-galacto-nononic acid (KDN).	USP7	Ubiquitin carboxyl-terminal hydrolase 7; Hydrolase that deubiquitinates target proteins such as FOXO4, p53/TP53, MDM2, ERCC6, DNMT1, UHRF1, PTEN, KMT2E/MLL5 and DAXX. Together with DAXX, prevents MDM2 self-ubiquitination and enhances the E3 ligase activity of MDM2 towards p53/TP53, thereby promoting p53/TP53 ubiquitination and proteasomal degradation. Deubiquitinates p53/TP53, preventing degradat…	CBS	Cystathionine beta-synthase-like protein; Hydro-lyase catalyzing the first step of the transsulfuration pathway, where the hydroxyl group of L-serine is displaced by L- homocysteine in a beta-replacement reaction to form L-cystathionine, the precursor of L-cysteine. This catabolic route allows the elimination of L-methionine and the toxic metabolite L-homocysteine. Also involved in the production…	RPLP0	60S acidic ribosomal protein P0; Ribosomal protein P0 is the functional equivalent of E.coli protein L10.	CAPNS1	Calpain small subunit 1; Regulatory subunit of the calcium-regulated non-lysosomal thiol-protease which catalyzes limited proteolysis of substrates involved in cytoskeletal remodeling and signal transduction.
SRRM1	Serine/arginine repetitive matrix protein 1; Part of pre- and post-splicing multiprotein mRNP complexes. Involved in numerous pre-mRNA processing events. Promotes constitutive and exonic splicing enhancer (ESE)-dependent splicing activation by bridging together sequence-specific (SR family proteins, SFRS4, SFRS5 and TRA2B/SFRS10) and basal snRNP (SNRP70 and SNRPA1) factors of the spliceosome. Sti…	PRMT1	Protein arginine N-methyltransferase 1; Arginine methyltransferase that methylates (mono and asymmetric dimethylation) the guanidino nitrogens of arginyl residues present in proteins such as ESR1, histone H2, H3 and H4, ILF3, HNRNPA1, HNRNPD, NFATC2IP, SUPT5H, TAF15, EWS, HABP4 and SERBP1. Constitutes the main enzyme that mediates monomethylation and asymmetric dimethylation of histone H4 'Arg-4'…	SPSB4	SPRY domain-containing SOCS box protein 4; Substrate recognition component of a SCF-like ECS (Elongin BC-CUL2/5-SOCS-box protein) E3 ubiquitin-protein ligase complex which mediates the ubiquitination and subsequent proteasomal degradation of target proteins. Negatively regulates nitric oxide (NO) production and limits cellular toxicity in activated macrophages by mediating the ubiquitination and …	HDLBP	Vigilin; Appears to play a role in cell sterol metabolism. It may function to protect cells from over-accumulation of cholesterol.	C6orf136	Uncharacterized protein C6orf136; Chromosome 6 open reading frame 136.
CSNK2A2	Casein kinase II subunit alpha; Catalytic subunit of a constitutively active serine/threonine-protein kinase complex that phosphorylates a large number of substrates containing acidic residues C-terminal to the phosphorylated serine or threonine. Regulates numerous cellular processes, such as cell cycle progression, apoptosis and transcription, as well as viral infection. May act as a regulatory …	H2AZ1	Histone H2A.Z; Variant histone H2A which replaces conventional H2A in a subset of nucleosomes. Nucleosomes wrap and compact DNA into chromatin, limiting DNA accessibility to the cellular machineries which require DNA as a template. Histones thereby play a central role in transcription regulation, DNA repair, DNA replication and chromosomal stability. DNA accessibility is regulated via a complex s…	CLN3	Battenin; Involved in microtubule-dependent, anterograde transport of late endosomes and lysosomes.	CDK7	Cyclin-dependent kinase 7; Serine/threonine kinase involved in cell cycle control and in RNA polymerase II-mediated RNA transcription. Cyclin-dependent kinases (CDKs) are activated by the binding to a cyclin and mediate the progression through the cell cycle. Each different complex controls a specific transition between 2 subsequent phases in the cell cycle. Required for both activation and compl…	RIOK3	Serine/threonine-protein kinase RIO3; Involved in regulation of type I interferon (IFN)-dependent immune response which plays a critical role in the innate immune response against DNA and RNA viruses. May act as an adapter protein essential for the recruitment of TBK1 to IRF3. Phosphorylates IFIH1 on 'Ser-828' interfering with IFIH1 filament assembly on long dsRNA and resulting in attenuated IFIH…
SPPL3	Signal peptide peptidase-like 3; Intramembrane-cleaving aspartic protease (I-CLiP) that cleaves type II membrane protein substrates in or close to their luminal transmembrane domain boundaries. Acts like a sheddase by mediating the proteolytic release and secretion of active site-containing ectodomains of glycan-modifiying glycosidase and glycosyltransferase enzymes such as MGAT5, B4GAT1 and B4GA…	TJAP1	Tight junction associated protein 1.	CMAS	N-acylneuraminate cytidylyltransferase; Catalyzes the activation of N-acetylneuraminic acid (NeuNAc) to cytidine 5'-monophosphate N-acetylneuraminic acid (CMP-NeuNAc), a substrate required for the addition of sialic acid. Has some activity toward NeuNAc, N-glycolylneuraminic acid (Neu5Gc) or 2-keto-3-deoxy-D- glycero-D-galacto-nononic acid (KDN).	GTPBP4	Nucleolar GTP-binding protein 1; Involved in the biogenesis of the 60S ribosomal subunit. Belongs to the TRAFAC class OBG-HflX-like GTPase superfamily. OBG GTPase family. NOG subfamily.	ARHGAP17	Rho GTPase-activating protein 17; Rho GTPase-activating protein involved in the maintenance of tight junction by regulating the activity of CDC42, thereby playing a central role in apical polarity of epithelial cells. Specifically acts as a GTPase activator for the CDC42 GTPase by converting it to an inactive GDP-bound state. The complex formed with AMOT acts by regulating the uptake of polarity …
CWC27	Spliceosome-associated protein CWC27 homolog; As part of the spliceosome, plays a role in pre-mRNA splicing. Probable inactive PPIase with no peptidyl-prolyl cis-trans isomerase activity.	NRP1	Neuropilin-1; Receptor involved in the development of the cardiovascular system, in angiogenesis, in the formation of certain neuronal circuits and in organogenesis outside the nervous system. It mediates the chemorepulsant activity of semaphorins. It binds to semaphorin 3A, The PLGF-2 isoform of PGF, The VEGF165 isoform of VEGFA and VEGFB. Coexpression with KDR results in increased VEGF165 bindi…	CARS1	Cysteine--tRNA ligase, cytoplasmic; cysteinyl-tRNA synthetase 1.	ASXL1	Polycomb group protein ASXL1; Probable Polycomb group (PcG) protein involved in transcriptional regulation mediated by ligand-bound nuclear hormone receptors, such as retinoic acid receptors (RARs) and peroxisome proliferator-activated receptor gamma (PPARG). Acts as coactivator of RARA and RXRA through association with NCOA1. Acts as corepressor for PPARG and suppresses its adipocyte differentia…	TBC1D25	TBC1 domain family member 25; Acts as a GTPase-activating protein specific for RAB33B. Involved in the regulation of autophagosome maturation, the process in which autophagosomes fuse with endosomes and lysosomes.
WDR54	WD repeat-containing protein 54; When cross-linked to form dimers and trimers, it has a regulatory effect on ERK signaling pathway activity in response to EGF stimulation. Colocalizes with the EGF receptor in WDR54-specific vesicle where it sustains the internalization and controls the degradation of the EGF receptor after EGF stimulation.	DEPDC1	DEP domain-containing protein 1A; May be involved in transcriptional regulation as a transcriptional corepressor. The DEPDC1A-ZNF224 complex may play a critical role in bladder carcinogenesis by repressing the transcription of the A20 gene, leading to transport of NF-KB protein into the nucleus, resulting in suppression of apoptosis of bladder cancer cells.	DBR1	Lariat debranching enzyme; Cleaves the 2'-5' phosphodiester linkage at the branch point of lariat intron pre-mRNAs after splicing and converts them into linear molecules that are subsequently degraded. It thereby facilitates ribonucleotide turnover. It may also participate in retrovirus replication via an RNA lariat intermediate in cDNA synthesis. Belongs to the lariat debranching enzyme family.	AGO1	Protein argonaute-1; Required for RNA-mediated gene silencing (RNAi). Binds to short RNAs such as microRNAs (miRNAs) or short interfering RNAs (siRNAs), and represses the translation of mRNAs which are complementary to them. Lacks endonuclease activity and does not appear to cleave target mRNAs. Also required for transcriptional gene silencing (TGS) of promoter regions which are complementary to …	PPAT	Amidophosphoribosyltransferase; Phosphoribosyl pyrophosphate amidotransferase; In the C-terminal section; belongs to the purine/pyrimidine phosphoribosyltransferase family.
HMGN2	Non-histone chromosomal protein HMG-17; Binds to the inner side of the nucleosomal DNA thus altering the interaction between the DNA and the histone octamer. May be involved in the process which maintains transcribable genes in a unique chromatin conformation (By similarity).	HNRNPC	Heterogeneous nuclear ribonucleoproteins C1/C2; Binds pre-mRNA and nucleates the assembly of 40S hnRNP particles. Interacts with poly-U tracts in the 3'-UTR or 5'-UTR of mRNA and modulates the stability and the level of translation of bound mRNA molecules. Single HNRNPC tetramers bind 230-240 nucleotides. Trimers of HNRNPC tetramers bind 700 nucleotides. May play a role in the early steps of spli…	CUL4B	Cullin-4B; Core component of multiple cullin-RING-based E3 ubiquitin- protein ligase complexes which mediate the ubiquitination and subsequent proteasomal degradation of target proteins. The functional specificity of the E3 ubiquitin-protein ligase complex depends on the variable substrate recognition subunit. CUL4B may act within the complex as a scaffold protein, contributing to catalysis throu…	WDR4	tRNA (guanine-N(7)-)-methyltransferase non-catalytic subunit WDR4; Non-catalytic component of a methyltransferase complex required for the formation of N(7)-methylguanine in a subset of RNA species, such as tRNAs, mRNAs and microRNAs (miRNAs). In the methyltransferase complex, it is required to stabilize and induce conformational changes of the catalytic subunit. Required for the formation of N(7…	MAT2A	S-adenosylmethionine synthase isoform type-2; Catalyzes the formation of S-adenosylmethionine from methionine and ATP. The reaction comprises two steps that are both catalyzed by the same enzyme: formation of S-adenosylmethionine (AdoMet) and triphosphate, and subsequent hydrolysis of the triphosphate; Belongs to the AdoMet synthase family.
PPCDC	Phosphopantothenoylcysteine decarboxylase; Necessary for the biosynthesis of coenzyme A. Catalyzes the decarboxylation of 4-phosphopantothenoylcysteine to form 4'- phosphopantotheine; Belongs to the HFCD (homooligomeric flavin containing Cys decarboxylase) superfamily.	PTAR1	Protein prenyltransferase alpha subunit repeat containing 1.	WDR70	WD repeat domain 70; Belongs to the WD repeat GAD-1 family.	INTS6	Integrator complex subunit 6; Component of the Integrator (INT) complex, a complex involved in the small nuclear RNAs (snRNA) U1 and U2 transcription and in their 3'-box-dependent processing. The Integrator complex is associated with the C-terminal domain (CTD) of RNA polymerase II largest subunit (POLR2A) and is recruited to the U1 and U2 snRNAs genes (Probable). Mediates recruitment of cytoplas…	CLMP	CXADR-like membrane protein; May be involved in the cell-cell adhesion. May play a role in adipocyte differentiation and development of obesity. Is required for normal small intestine development.
ACIN1	Apoptotic chromatin condensation inducer in the nucleus; Auxiliary component of the splicing-dependent multiprotein exon junction complex (EJC) deposited at splice junction on mRNAs. The EJC is a dynamic structure consisting of core proteins and several peripheral nuclear and cytoplasmic associated factors that join the complex only transiently either during EJC assembly or during subsequent mRNA…	MYEF2	Myelin expression factor 2; Transcriptional repressor of the myelin basic protein gene (MBP). Binds to the proximal MB1 element 5'-TTGTCC-3' of the MBP promoter. Its binding to MB1 and function are inhibited by PURA (By similarity).	AKT2	RAC-beta serine/threonine-protein kinase; AKT2 is one of 3 closely related serine/threonine-protein kinases (AKT1, AKT2 and AKT3) called the AKT kinase, and which regulate many processes including metabolism, proliferation, cell survival, growth and angiogenesis. This is mediated through serine and/or threonine phosphorylation of a range of downstream substrates. Over 100 substrate candidates hav…	MSI1	RNA-binding protein Musashi homolog 1; RNA binding protein that regulates the expression of target mRNAs at the translation level. Regulates expression of the NOTCH1 antagonist NUMB. Binds RNA containing the sequence 5'-GUUAGUUAGUUAGUU- 3' and other sequences containing the pattern 5'-[GA]U(1-3)AGU-3'. May play a role in the proliferation and maintenance of stem cells in the central nervous syste…	FAM110A	Protein FAM110A; Family with sequence similarity 110 member A; Belongs to the FAM110 family.
TRMT1L	TRMT1-like protein; May play a role in motor coordination and exploratory behavior.	RPL17	60S ribosomal protein L17; Component of the large ribosomal subunit. Belongs to the universal ribosomal protein uL22 family.	ARHGAP29	Rho GTPase-activating protein 29; GTPase activator for the Rho-type GTPases by converting them to an inactive GDP-bound state. Has strong activity toward RHOA, and weaker activity toward RAC1 and CDC42. May act as a specific effector of RAP2A to regulate Rho. In concert with RASIP1, suppresses RhoA signaling and dampens ROCK and MYH9 activities in endothelial cells and plays an essential role in …	UBAP2	Ubiquitin associated protein 2.	FBN3	Fibrillin-3 C-terminal peptide; [Fibrillin-3]: Fibrillins are structural components of 10-12 nm extracellular calcium-binding microfibrils, which occur either in association with elastin or in elastin-free bundles. Fibrillin- containing microfibrils provide long-term force bearing structural support; Belongs to the fibrillin family.
RXRB	Retinoic acid receptor RXR-beta; Receptor for retinoic acid. Retinoic acid receptors bind as heterodimers to their target response elements in response to their ligands, all-trans or 9-cis retinoic acid, and regulate gene expression in various biological processes. The RAR/RXR heterodimers bind to the retinoic acid response elements (RARE); Belongs to the nuclear hormone receptor family. NR2 subf…	CRKL	Crk-like protein; May mediate the transduction of intracellular signals.	DIDO1	Death-inducer obliterator 1; Putative transcription factor, weakly pro-apoptotic when overexpressed (By similarity). Tumor suppressor. Required for early embryonic stem cell development.	CUL1	Cullin-1; Core component of multiple cullin-RING-based SCF (SKP1-CUL1- F-box protein) E3 ubiquitin-protein ligase complexes, which mediate the ubiquitination of proteins involved in cell cycle progression, signal transduction and transcription. SCF complexes and ARIH1 collaborate in tandem to mediate ubiquitination of target proteins. In the SCF complex, serves as a rigid scaffold that organizes …	ZXDC	Zinc finger protein ZXDC; Cooperates with CIITA to promote transcription of MHC class I and MHC class II genes; Belongs to the ZXD family.
STX16	Syntaxin-16; SNARE involved in vesicular transport from the late endosomes to the trans-Golgi network.	FRMD6	FERM domain containing 6.	RNF167	E3 ubiquitin-protein ligase RNF167; May act as an E3 ubiquitin-protein ligase, or as part of the E3 complex, which accepts ubiquitin from specific E2 ubiquitin- conjugating enzymes, such as UBE2E1, and then transfers it to substrates, such as SLC22A18. May play a role in growth regulation involved in G1/S transition.	HMGN2	Non-histone chromosomal protein HMG-17; Binds to the inner side of the nucleosomal DNA thus altering the interaction between the DNA and the histone octamer. May be involved in the process which maintains transcribable genes in a unique chromatin conformation (By similarity).	HSPA9	Stress-70 protein, mitochondrial; Chaperone protein which plays an important role in mitochondrial iron-sulfur cluster (ISC) biogenesis. Interacts with and stabilizes ISC cluster assembly proteins FXN, NFU1, NFS1 and ISCU. Regulates erythropoiesis via stabilization of ISC assembly. May play a role in the control of cell proliferation and cellular aging (By similarity). Belongs to the heat shock p…
HIRA	Protein HIRA; Cooperates with ASF1A to promote replication-independent chromatin assembly. Required for the periodic repression of histone gene transcription during the cell cycle. Required for the formation of senescence-associated heterochromatin foci (SAHF) and efficient senescence-associated cell cycle exit.	LUC7L	Putative RNA-binding protein Luc7-like 1; May bind to RNA via its Arg/Ser-rich domain.	CDYL	Chromodomain Y-like protein; [Isoform 2]: Chromatin reader protein that recognizes and binds histone H3 trimethylated at 'Lys-9', dimethylated at 'Lys-27' and trimethylated at 'Lys-27' (H3K9me3, H3K27me2 and H3K27me3, respectively). Part of multimeric repressive chromatin complexes, where it is required for transmission and restoration of repressive histone marks, thereby preserving the epigeneti…	TAZ	Tafazzin; Some isoforms may be involved in cardiolipin (CL) metabolism. Belongs to the taffazin family.	SSU72	RNA polymerase II subunit A C-terminal domain phosphatase SSU72; Protein phosphatase that catalyzes the dephosphorylation of the C-terminal domain of RNA polymerase II. Plays a role in RNA processing and termination. Plays a role in pre-mRNA polyadenylation via its interaction with SYMPK.
ILF2	Interleukin enhancer-binding factor 2; Appears to function predominantly as a heterodimeric complex with ILF3. This complex may regulate transcription of the IL2 gene during T-cell activation. It can also promote the formation of stable DNA-dependent protein kinase holoenzyme complexes on DNA. Essential for the efficient reshuttling of ILF3 (isoform 1 and isoform 2) into the nucleus.	CDK6	Cyclin-dependent kinase 6; Serine/threonine-protein kinase involved in the control of the cell cycle and differentiation; promotes G1/S transition. Phosphorylates pRB/RB1 and NPM1. Interacts with D-type G1 cyclins during interphase at G1 to form a pRB/RB1 kinase and controls the entrance into the cell cycle. Involved in initiation and maintenance of cell cycle exit during cell differentiation; pr…	CDC37L1	Hsp90 co-chaperone Cdc37-like 1; Co-chaperone that binds to numerous proteins and promotes their interaction with Hsp70 and Hsp90.	CIT	Citron Rho-interacting kinase; Plays a role in cytokinesis. Required for KIF14 localization to the central spindle and midbody. Putative RHO/RAC effector that binds to the GTP-bound forms of RHO and RAC1. It probably binds p21 with a tighter specificity in vivo. Displays serine/threonine protein kinase activity. Plays an important role in the regulation of cytokinesis and the development of the c…	KDM6B	Lysine-specific demethylase 6B; Histone demethylase that specifically demethylates 'Lys-27' of histone H3, thereby playing a central role in histone code. Demethylates trimethylated and dimethylated H3 'Lys-27'. Plays a central role in regulation of posterior development, by regulating HOX gene expression. Involved in inflammatory response by participating in macrophage differentiation in case of…
NR6A1	Nuclear receptor subfamily 6 group A member 1; Orphan nuclear receptor. Binds to a response element containing the sequence 5'-TCAAGGTCA-3'. May be involved in the regulation of gene expression in germ cell development during gametogenesis (By similarity).	LARGE2	LARGE xylosyl- and glucuronyltransferase 2; Bifunctional glycosyltransferase with both xylosyltransferase and beta-1,3-glucuronyltransferase activities involved in the biosynthesis of the phosphorylated O-mannosyl trisaccharide (N- acetylgalactosamine-beta-3-N-acetylglucosamine-beta-4-(phosphate- 6-)mannose), a carbohydrate structure present in alpha-dystroglycan (DAG1). Phosphorylated O-mannosyl…	CEP131	Centrosomal protein of 131 kDa; Component of centriolar satellites contributing to the building of a complex and dynamic network required to regulate cilia/flagellum formation. In proliferating cells, MIB1-mediated ubiquitination induces its sequestration within centriolar satellites, precluding untimely cilia formation initiation. In contrast, during normal and ultraviolet or heat shock cellular…	FBXL20	F-box/LRR-repeat protein 20; Substrate-recognition component of the SCF (SKP1-CUL1-F-box protein)-type E3 ubiquitin ligase complex. Role in neural transmission (By similarity).	ACSBG2	Long-chain-fatty-acid--CoA ligase ACSBG2; Catalyzes the conversion of fatty acids such as long chain and very long-chain fatty acids to their active form acyl-CoAs for both synthesis of cellular lipids, and degradation via beta-oxidation. Can activate diverse saturated, monosaturated and polyunsaturated fatty acids. Has increased ability to activate oleic and linoleic acid. May play a role in spe…
GAMT	Guanidinoacetate N-methyltransferase; Converts guanidinoacetate to creatine, using S- adenosylmethionine as the methyl donor. Important in nervous system development.	UBE2N	Ubiquitin-conjugating enzyme E2 N; The UBE2V1-UBE2N and UBE2V2-UBE2N heterodimers catalyze the synthesis of non-canonical 'Lys-63'-linked polyubiquitin chains. This type of polyubiquitination does not lead to protein degradation by the proteasome. Mediates transcriptional activation of target genes. Plays a role in the control of progress through the cell cycle and differentiation. Plays a role i…	SNAPC2	snRNA-activating protein complex subunit 2; Part of the SNAPc complex required for the transcription of both RNA polymerase II and III small-nuclear RNA genes. Binds to the proximal sequence element (PSE), a non-TATA-box basal promoter element common to these 2 types of genes. Recruits TBP and BRF2 to the U6 snRNA TATA box.	ZNF462	Zinc finger protein 462; Zinc finger nuclear factor involved in transcription by regulating chromatin structure and organization. Involved in the pluripotency and differentiation of embryonic stem cells by regulating SOX2, POU5F1/OCT4, and NANOG. By binding PBX1, prevents the heterodimerization of PBX1 and HOXA9 and their binding to DNA (By similarity). Regulates neuronal development and neural c…	ARL5A	ADP-ribosylation factor-like protein 5A; Lacks ADP-ribosylation enhancing activity; Belongs to the small GTPase superfamily. Arf family.
SMAD6	Mothers against decapentaplegic homolog 6; Acts as a mediator of TGF-beta and BMP antiflammatory activity. Suppresses IL1R-TLR signaling through its direct interaction with PEL1, preventing NF-kappa-B activation, nuclear transport and NF- kappa-B-mediated expression of proinflammatory genes. May block the BMP-SMAD1 signaling pathway by competing with SMAD4 for receptor- activated SMAD1-binding. B…	CDNF	Cerebral dopamine neurotrophic factor; Trophic factor for dopamine neurons. Prevents the 6- hydroxydopamine (6-OHDA)-induced degeneration of dopaminergic neurons. When administered after 6-OHDA-lesioning, restores the dopaminergic function and prevents the degeneration of dopaminergic neurons in substantia nigra (By similarity).	SNW1	SNW domain-containing protein 1; Involved in pre-mRNA splicing as component of the spliceosome. Is required in the specific splicing of CDKN1A pre-mRNA; the function probably involves the recruitment of U2AF2 to the mRNA. Is proposed to recruit PPIL1 to the spliceosome. May be involved in cyclin-D1/CCND1 mRNA stability through the SNARP complex which associates with both the 3'end of the CCND1 ge…	AATK	Serine/threonine-protein kinase LMTK1; May be involved in neuronal differentiation. Belongs to the protein kinase superfamily. Tyr protein kinase family.	RANBP3L	Ran-binding protein 3-like; Nuclear export factor for BMP-specific SMAD1/5/8 that plays a critical role in terminating BMP signaling and regulating mesenchymal stem cell differentiation by blocking osteoblast differentiation to promote myogenic differention. Directly recognizes dephosphorylated SMAD1/5/8 and mediates their nuclear export in a Ran-dependent manner.
PRR5L	Proline-rich protein 5-like; Associates with the mTORC2 complex that regulates cellular processes including survival and organization of the cytoskeleton. Regulates the activity of the mTORC2 complex in a substrate-specific manner preventing for instance the specific phosphorylation of PKCs and thereby controlling cell migration. Plays a role in the stimulation of ZFP36-mediated mRNA decay of sev…	ENOX1	Protein disulfide-thiol oxidoreductase; Probably acts as a terminal oxidase of plasma electron transport from cytosolic NAD(P)H via hydroquinones to acceptors at the cell surface. Hydroquinone oxidase activity alternates with a protein disulfide-thiol interchange/oxidoreductase activity which may control physical membrane displacements associated with vesicle budding or cell enlargement. The acti…	THOC2	THO complex subunit 2; Required for efficient export of polyadenylated RNA and spliced mRNA. Acts as component of the THO subcomplex of the TREX complex which is thought to couple mRNA transcription, processing and nuclear export, and which specifically associates with spliced mRNA and not with unspliced pre-mRNA. TREX is recruited to spliced mRNAs by a transcription-independent mechanism, binds …	POLR2A	DNA-directed RNA polymerase II subunit RPB1; DNA-dependent RNA polymerase catalyzes the transcription of DNA into RNA using the four ribonucleoside triphosphates as substrates. Largest and catalytic component of RNA polymerase II which synthesizes mRNA precursors and many functional non-coding RNAs. Forms the polymerase active center together with the second largest subunit. Pol II is the central…	SKIDA1	SKI/DACH domain containing 1; Belongs to the DACH/dachshund family.
PCYOX1	Prenylcysteine oxidase 1; Involved in the degradation of prenylated proteins. Cleaves the thioether bond of prenyl-L-cysteines, such as farnesylcysteine and geranylgeranylcysteine.	SNAPC3	snRNA-activating protein complex subunit 3; Part of the SNAPc complex required for the transcription of both RNA polymerase II and III small-nuclear RNA genes. Binds to the proximal sequence element (PSE), a non-TATA-box basal promoter element common to these 2 types of genes. Recruits TBP and BRF2 to the U6 snRNA TATA box; Belongs to the SNAPC3/SRD2 family.	CFAP52	Cilia- and flagella-associated protein 52; May play a role in cell growth and/or survival. Belongs to the CFAP52 family.	CCNB3	G2/mitotic-specific cyclin-B3; Cyclins are positive regulatory subunits of the cyclin- dependent kinases (CDKs), and thereby play an essential role in the control of the cell cycle, notably via their destruction during cell division. Its tissue specificity suggest that it may be required during early meiotic prophase I.	PQBP1	Polyglutamine-binding protein 1; Intrinsically disordered protein that acts as a scaffold, and which is involved in different processes, such as pre-mRNA splicing, transcription regulation, innate immunity and neuron development. Interacts with splicing-related factors via the intrinsically disordered region and regulates alternative splicing of target pre-mRNA species. May suppress the ability o…
UBAP2L	Ubiquitin-associated protein 2-like; Plays an important role in the activity of long-term repopulating hematopoietic stem cells (LT-HSCs).	ABCF2	ATP binding cassette subfamily F member 2.	BNIP2	BCL2/adenovirus E1B 19 kDa protein-interacting protein 2; Implicated in the suppression of cell death. Interacts with the BCL-2 and adenovirus E1B 19 kDa proteins.	AGK	Acylglycerol kinase, mitochondrial; Lipid kinase that can phosphorylate both monoacylglycerol and diacylglycerol to form lysophosphatidic acid (LPA) and phosphatidic acid (PA), respectively. Does not phosphorylate sphingosine. Phosphorylates ceramide (By similarity). Phosphorylates 1,2-dioleoylglycerol more rapidly than 2,3- dioleoylglycerol (By similarity). Independently of its lipid kinase acti…	U2AF1	Splicing factor U2AF 35 kDa subunit; Plays a critical role in both constitutive and enhancer- dependent splicing by mediating protein-protein interactions and protein-RNA interactions required for accurate 3'-splice site selection. Recruits U2 snRNP to the branch point. Directly mediates interactions between U2AF2 and proteins bound to the enhancers and thus may function as a bridge between U2AF2…
PABPN1	Polyadenylate-binding protein 2; Involved in the 3'-end formation of mRNA precursors (pre- mRNA) by the addition of a poly(A) tail of 200-250 nt to the upstream cleavage product (By similarity). Stimulates poly(A) polymerase (PAPOLA) conferring processivity on the poly(A) tail elongation reaction and controls also the poly(A) tail length (By similarity). Increases the affinity of poly(A) polymera…	RFX5	DNA-binding protein RFX5; Activates transcription from class II MHC promoters. Recognizes X-boxes. Mediates cooperative binding between RFX and NF-Y. RFX binds the X1 box of MHC-II promoters; Belongs to the RFX family.	MYEF2	Myelin expression factor 2; Transcriptional repressor of the myelin basic protein gene (MBP). Binds to the proximal MB1 element 5'-TTGTCC-3' of the MBP promoter. Its binding to MB1 and function are inhibited by PURA (By similarity).	MKI67	Proliferation marker protein Ki-67; Required to maintain individual mitotic chromosomes dispersed in the cytoplasm following nuclear envelope disassembly. Associates with the surface of the mitotic chromosome, the perichromosomal layer, and covers a substantial fraction of the chromosome surface. Prevents chromosomes from collapsing into a single chromatin mass by forming a steric and electrostat…	ATP2C1	Calcium-transporting ATPase type 2C member 1; This magnesium-dependent enzyme catalyzes the hydrolysis of ATP coupled with the transport of the calcium; Belongs to the cation transport ATPase (P-type) (TC 3.A.3) family. Type IIA subfamily.
MLH3	DNA mismatch repair protein Mlh3; Probably involved in the repair of mismatches in DNA.	MAP3K7	Mitogen-activated protein kinase kinase kinase 7; Serine/threonine kinase which acts as an essential component of the MAP kinase signal transduction pathway. Plays an important role in the cascades of cellular responses evoked by changes in the environment. Mediates signal transduction of TRAF6, various cytokines including interleukin-1 (IL-1), transforming growth factor-beta (TGFB), TGFB-related…	SENP3	Sentrin-specific protease 3; Protease that releases SUMO2 and SUMO3 monomers from sumoylated substrates, but has only weak activity against SUMO1 conjugates. Deconjugates SUMO2 from MEF2D, which increases its transcriptional activation capability. Deconjugates SUMO2 and SUMO3 from CDCA8. Redox sensor that, when redistributed into nucleoplasm, can act as an effector to enhance HIF1A transcriptiona…	NVL	Nuclear valosin-containing protein-like; Participates in the assembly of the telomerase holoenzyme and effecting of telomerase activity via its interaction with TERT. Involved in both early and late stages of the pre- rRNA processing pathways. Spatiotemporally regulates 60S ribosomal subunit biogenesis in the nucleolus. Catalyzes the release of specific assembly factors, such as WDR74, from pre-6…	COPB1	Coatomer subunit beta; The coatomer is a cytosolic protein complex that binds to dilysine motifs and reversibly associates with Golgi non-clathrin- coated vesicles, which further mediate biosynthetic protein transport from the ER, via the Golgi up to the trans Golgi network. Coatomer complex is required for budding from Golgi membranes, and is essential for the retrograde Golgi-to-ER transport of…
RRP1B	Ribosomal RNA processing protein 1 homolog B; Positively regulates DNA damage-induced apoptosis by acting as a transcriptional coactivator of proapoptotic target genes of the transcriptional activator E2F1. Likely to play a role in ribosome biogenesis by targeting serine/threonine protein phosphatase PP1 to the nucleolus. Involved in regulation of mRNA splicing (By similarity). Inhibits SIPA1 GTP…	GART	Trifunctional purine biosynthetic protein adenosine-3; Phosphoribosylglycinamide formyltransferase, phosphoribosylglycinamide synthetase, phosphoribosylaminoimidazole synthetase; In the central section; belongs to the AIR synthase family.	SNRPD1	Small nuclear ribonucleoprotein Sm D1; Plays role in pre-mRNA splicing as core component of the SMN- Sm complex that mediates spliceosomal snRNP assembly and as component of the spliceosomal U1, U2, U4 and U5 small nuclear ribonucleoproteins (snRNPs), the building blocks of the spliceosome. Component of both the pre-catalytic spliceosome B complex and activated spliceosome C complexes. Is also a …	MED12	Mediator of RNA polymerase II transcription subunit 12; Component of the Mediator complex, a coactivator involved in the regulated transcription of nearly all RNA polymerase II-dependent genes. Mediator functions as a bridge to convey information from gene- specific regulatory proteins to the basal RNA polymerase II transcription machinery. Mediator is recruited to promoters by direct interaction…	CYCS	Cytochrome c; Electron carrier protein. The oxidized form of the cytochrome c heme group can accept an electron from the heme group of the cytochrome c1 subunit of cytochrome reductase. Cytochrome c then transfers this electron to the cytochrome oxidase complex, the final protein carrier in the mitochondrial electron-transport chain.
HLTF	Helicase-like transcription factor; Has both helicase and E3 ubiquitin ligase activities. Possesses intrinsic ATP-dependent nucleosome-remodeling activity; This activity may be required for transcriptional activation or repression of specific target promoters (By similarity). These may include the SERPINE1 and HIV-1 promoters and the SV40 enhancer, to which this protein can bind directly. Plays a…	CLK3	Dual specificity protein kinase CLK3; Dual specificity kinase acting on both serine/threonine and tyrosine-containing substrates. Phosphorylates serine- and arginine- rich (SR) proteins of the spliceosomal complex. May be a constituent of a network of regulatory mechanisms that enable SR proteins to control RNA splicing and can cause redistribution of SR proteins from speckles to a diffuse nucleo…	AK2	Adenylate kinase 2, mitochondrial, N-terminally processed; Catalyzes the reversible transfer of the terminal phosphate group between ATP and AMP. Plays an important role in cellular energy homeostasis and in adenine nucleotide metabolism. Adenylate kinase activity is critical for regulation of the phosphate utilization and the AMP de novo biosynthesis pathways. Plays a key role in hematopoiesis.	BPTF	Nucleosome-remodeling factor subunit BPTF; Histone-binding component of NURF (nucleosome-remodeling factor), a complex which catalyzes ATP-dependent nucleosome sliding and facilitates transcription of chromatin. Specifically recognizes H3 tails trimethylated on 'Lys-4' (H3K4me3), which mark transcription start sites of virtually all active genes. May also regulate transcription through direct bin…	HEATR1	HEAT repeat-containing protein 1, N-terminally processed; Ribosome biogenesis factor. Involved in nucleolar processing of pre-18S ribosomal RNA. Required for optimal pre-ribosomal RNA transcription by RNA polymerase I; Belongs to the HEATR1/UTP10 family.
KAT8	Histone acetyltransferase KAT8; Histone acetyltransferase which may be involved in transcriptional activation. May influence the function of ATM. As part of the MSL complex it is involved in acetylation of nucleosomal histone H4 producing specifically H4K16ac. As part of the NSL complex it may be involved in acetylation of nucleosomal histone H4 on several lysine residues. That activity is less s…	DISP1	Protein dispatched homolog 1; Functions in hedgehog (Hh) signaling. Regulates the release and extracellular accumulation of cholesterol-modified hedgehog proteins and is hence required for effective production of the Hh signal (By similarity). Synergizes with SCUBE2 to cause an increase in SHH secretion ; Belongs to the dispatched family.	NOP58	Nucleolar protein 58; Required for 60S ribosomal subunit biogenesis (By similarity). Core component of box C/D small nucleolar ribonucleoprotein (snoRNP) particles. Required for the biogenesis of box C/D snoRNAs such as U3, U8 and U14 snoRNAs. Belongs to the NOP5/NOP56 family.	ODC1	Ornithine decarboxylase; Catalyzes the first and rate-limiting step of polyamine biosynthesis that converts ornithine into putrescine, which is the precursor for the polyamines, spermidine and spermine. Polyamines are essential for cell proliferation and are implicated in cellular processes, ranging from DNA replication to apoptosis. Belongs to the Orn/Lys/Arg decarboxylase class-II family.	TMEM181	Transmembrane protein 181; Mediates action of cytolethal distending toxins (CDT), which are secreted by many pathogenic bacteria. Expression level of TMEM181 is rate-limiting for intoxication.
UBA3	NEDD8-activating enzyme E1 catalytic subunit; Catalytic subunit of the dimeric UBA3-NAE1 E1 enzyme. E1 activates NEDD8 by first adenylating its C-terminal glycine residue with ATP, thereafter linking this residue to the side chain of the catalytic cysteine, yielding a NEDD8-UBA3 thioester and free AMP. E1 finally transfers NEDD8 to the catalytic cysteine of UBE2M. Down- regulates steroid receptor…	RBM4B	RNA-binding protein 4B; Required for the translational activation of PER1 mRNA in response to circadian clock. Binds directly to the 3'-UTR of the PER1 mRNA (By similarity).	RPL26	60S ribosomal protein L26; Component of the large ribosomal subunit.	HNRNPH3	Heterogeneous nuclear ribonucleoprotein H3; Involved in the splicing process and participates in early heat shock-induced splicing arrest. Due to their great structural variations the different isoforms may possess different functions in the splicing reaction.	P3H1	Prolyl 3-hydroxylase 1; Basement membrane-associated chondroitin sulfate proteoglycan (CSPG). Has prolyl 3-hydroxylase activity catalyzing the post- translational formation of 3-hydroxyproline in -Xaa-Pro-Gly- sequences in collagens, especially types IV and V. May be involved in the secretory pathway of cells. Has growth suppressive activity in fibroblasts.
CHTOP	Chromatin target of PRMT1 protein; Plays an important role in the ligand-dependent activation of estrogen receptor target genes. May play a role in the silencing of fetal globin genes. Recruits the 5FMC complex to ZNF148, leading to desumoylation of ZNF148 and subsequent transactivation of ZNF148 target genes (By similarity). Plays an important role in the tumorigenicity of glioblastoma cells. Bi…	CBX5	Chromobox protein homolog 5; Component of heterochromatin that recognizes and binds histone H3 tails methylated at 'Lys-9' (H3K9me), leading to epigenetic repression. In contrast, it is excluded from chromatin when 'Tyr-41' of histone H3 is phosphorylated (H3Y41ph). Can interact with lamin-B receptor (LBR). This interaction can contribute to the association of the heterochromatin with the inner n…	ERGIC2	Endoplasmic reticulum-Golgi intermediate compartment protein 2; Possible role in transport between endoplasmic reticulum and Golgi; Belongs to the ERGIC family.	SBNO1	Strawberry notch homolog 1.	CPOX	Oxygen-dependent coproporphyrinogen-III oxidase, mitochondrial; Involved in the heme biosynthesis. Catalyzes the aerobic oxidative decarboxylation of propionate groups of rings A and B of coproporphyrinogen-III to yield the vinyl groups in protoporphyrinogen- IX.
MMS19	MMS19 nucleotide excision repair protein homolog; Key component of the cytosolic iron-sulfur protein assembly (CIA) complex, a multiprotein complex that mediates the incorporation of iron-sulfur cluster into apoproteins specifically involved in DNA metabolism and genomic integrity. In the CIA complex, MMS19 acts as an adapter between early-acting CIA components and a subset of cellular target iro…	SLTM	SAFB-like transcription modulator; When overexpressed, acts as a general inhibitor of transcription that eventually leads to apoptosis.	ORC2	Origin recognition complex subunit 2; Component of the origin recognition complex (ORC) that binds origins of replication. DNA-binding is ATP-dependent. The specific DNA sequences that define origins of replication have not been identified yet. ORC is required to assemble the pre-replication complex necessary to initiate DNA replication. Binds histone H3 and H4 trimethylation marks H3K9me3, H3K20…	MLLT1	Protein ENL; Component of the super elongation complex (SEC), a complex required to increase the catalytic rate of RNA polymerase II transcription by suppressing transient pausing by the polymerase at multiple sites along the DNA.	STX6	Syntaxin-6; Involved in intracellular vesicle trafficking.
SGF29	SAGA-associated factor 29; Chromatin reader component of some histone acetyltransferase (HAT) SAGA-type complexes like the TFTC-HAT, ATAC or STAGA complexes. SGF29 specifically recognizes and binds methylated 'Lys-4' of histone H3 (H3K4me), with a preference for trimethylated form (H3K4me3). In the SAGA-type complexes, SGF29 is required to recruit complexes to H3K4me. Involved in the response to …	RASAL2	Ras GTPase-activating protein nGAP; Inhibitory regulator of the Ras-cyclic AMP pathway.	MSTO1	Protein misato homolog 1; Involved in the regulation of mitochondrial distribution and morphology. Required for mitochondrial fusion and mitochondrial network formation.	LAMB1	Laminin subunit beta-1; Binding to cells via a high affinity receptor, laminin is thought to mediate the attachment, migration and organization of cells into tissues during embryonic development by interacting with other extracellular matrix components. Involved in the organization of the laminar architecture of cerebral cortex. It is probably required for the integrity of the basement membrane/g…	C17orf75	Protein Njmu-R1; As component of the WDR11 complex acts together with TBC1D23 to facilitate the golgin-mediated capture of vesicles generated using AP-1. May have a role in spermatogenesis.
SF3B3	Splicing factor 3B subunit 3; Involved in pre-mRNA splicing as a component of the splicing factor SF3B complex, a constituent of the spliceosome. SF3B complex is required for 'A' complex assembly formed by the stable binding of U2 snRNP to the branchpoint sequence (BPS) in pre-mRNA. Sequence independent binding of SF3A/SF3B complex upstream of the branch site is essential, it may anchor U2 snRNP …	RNF38	E3 ubiquitin-protein ligase RNF38; Acts as an E3 ubiquitin-protein ligase able to ubiquitinate p53/TP53 which promotes its relocalization to discrete foci associated with PML nuclear bodies. Exhibits preference for UBE2D2 as a E2 enzyme.	RNF10	RING finger protein 10; Transcriptional factor involved in the regulation of MAG (Myelin-associated glycoprotein) expression. Acts as a regulator of Schwann cell differentiation and myelination.	CSNK1A1	Casein kinase I isoform alpha; Casein kinases are operationally defined by their preferential utilization of acidic proteins such as caseins as substrates. It can phosphorylate a large number of proteins. Participates in Wnt signaling. Phosphorylates CTNNB1 at 'Ser-45'. May phosphorylate PER1 and PER2. May play a role in segregating chromosomes during mitosis. May play a role in keratin cytoskele…	SPIRE2	Protein spire homolog 2; Acts as an actin nucleation factor, remains associated with the slow-growing pointed end of the new filament. Involved in intracellular vesicle transport along actin fibers, providing a novel link between actin cytoskeleton dynamics and intracellular transport (By similarity). Required for asymmetric spindle positioning and asymmetric cell division during meiosis. Require…
KMT2E	Inactive histone-lysine N-methyltransferase 2E; Associates with chromatin regions downstream of transcriptional start sites of active genes and thus regulates gene transcription. Chromatin interaction is mediated via the binding to tri-methylated histone H3 at 'Lys-4' (H3K4me3). Key regulator of hematopoiesis involved in terminal myeloid differentiation and in the regulation of hematopoietic stem…	PDIK1L	Serine/threonine-protein kinase PDIK1L; PDLIM1 interacting kinase 1 like.	LDHA	Lactate dehydrogenase A; Belongs to the LDH/MDH superfamily. LDH family.	SERBP1	Plasminogen activator inhibitor 1 RNA-binding protein; May play a role in the regulation of mRNA stability. Binds to the 3'-most 134 nt of the SERPINE1/PAI1 mRNA, a region which confers cyclic nucleotide regulation of message decay. Seems to play a role in PML-nuclear bodies formation.	PHLDB1	Pleckstrin homology like domain family B member 1.
ATP5PO	ATP synthase subunit O, mitochondrial; Mitochondrial membrane ATP synthase (F(1)F(0) ATP synthase or Complex V) produces ATP from ADP in the presence of a proton gradient across the membrane which is generated by electron transport complexes of the respiratory chain. F-type ATPases consist of two structural domains, F(1) - containing the extramembraneous catalytic core and F(0) - containing the m…	MKI67	Proliferation marker protein Ki-67; Required to maintain individual mitotic chromosomes dispersed in the cytoplasm following nuclear envelope disassembly. Associates with the surface of the mitotic chromosome, the perichromosomal layer, and covers a substantial fraction of the chromosome surface. Prevents chromosomes from collapsing into a single chromatin mass by forming a steric and electrostat…	SMARCE1	SWI/SNF-related matrix-associated actin-dependent regulator of chromatin subfamily E member 1; Involved in transcriptional activation and repression of select genes by chromatin remodeling (alteration of DNA-nucleosome topology). Component of SWI/SNF chromatin remodeling complexes that carry out key enzymatic activities, changing chromatin structure by altering DNA-histone contacts within a nucle…	PQBP1	Polyglutamine-binding protein 1; Intrinsically disordered protein that acts as a scaffold, and which is involved in different processes, such as pre-mRNA splicing, transcription regulation, innate immunity and neuron development. Interacts with splicing-related factors via the intrinsically disordered region and regulates alternative splicing of target pre-mRNA species. May suppress the ability o…	PARD6G	Partitioning defective 6 homolog gamma; Adapter protein involved in asymmetrical cell division and cell polarization processes. May play a role in the formation of epithelial tight junctions. The PARD6-PARD3 complex links GTP-bound Rho small GTPases to atypical protein kinase C proteins (By similarity).
SFXN2	Sideroflexin-2; Mitochondrial amino-acid transporter that mediates transport of serine into mitochondria.	STXBP3	Syntaxin-binding protein 3; Together with STX4 and VAMP2, may play a role in insulin- dependent movement of GLUT4 and in docking/fusion of intracellular GLUT4-containing vesicles with the cell surface in adipocytes.	RRP1B	Ribosomal RNA processing protein 1 homolog B; Positively regulates DNA damage-induced apoptosis by acting as a transcriptional coactivator of proapoptotic target genes of the transcriptional activator E2F1. Likely to play a role in ribosome biogenesis by targeting serine/threonine protein phosphatase PP1 to the nucleolus. Involved in regulation of mRNA splicing (By similarity). Inhibits SIPA1 GTP…	RPF1	Ribosome production factor 1; May be required for ribosome biogenesis.	HOXB1	Homeobox protein Hox-B1; Sequence-specific transcription factor which is part of a developmental regulatory system that provides cells with specific positional identities on the anterior-posterior axis. Acts on the anterior body structures.
PSMB4	Proteasome subunit beta type-4; Component of the 20S core proteasome complex involved in the proteolytic degradation of most intracellular proteins. This complex plays numerous essential roles within the cell by associating with different regulatory particles. Associated with two 19S regulatory particles, forms the 26S proteasome and thus participates in the ATP- dependent degradation of ubiquiti…	MED10	Mediator of RNA polymerase II transcription subunit 10; Component of the Mediator complex, a coactivator involved in the regulated transcription of nearly all RNA polymerase II-dependent genes. Mediator functions as a bridge to convey information from gene- specific regulatory proteins to the basal RNA polymerase II transcription machinery. Mediator is recruited to promoters by direct interaction…	DAZAP1	DAZ-associated protein 1; RNA-binding protein, which may be required during spermatogenesis.	SNRPB	Small nuclear ribonucleoprotein-associated proteins B and B; Plays role in pre-mRNA splicing as core component of the SMN- Sm complex that mediates spliceosomal snRNP assembly and as component of the spliceosomal U1, U2, U4 and U5 small nuclear ribonucleoproteins (snRNPs), the building blocks of the spliceosome. Component of both the pre-catalytic spliceosome B complex and activated spliceosome C…	ATP5F1D	ATP synthase subunit delta, mitochondrial; Mitochondrial membrane ATP synthase (F(1)F(0) ATP synthase or Complex V) produces ATP from ADP in the presence of a proton gradient across the membrane which is generated by electron transport complexes of the respiratory chain. F-type ATPases consist of two structural domains, F(1) - containing the extramembraneous catalytic core, and F(0) - containing …
WRN	Werner syndrome ATP-dependent helicase; Multifunctional enzyme that has both magnesium and ATP- dependent DNA-helicase activity and 3'->5' exonuclease activity towards double-stranded DNA with a 5'-overhang. Has no nuclease activity towards single-stranded DNA or blunt-ended double-stranded DNA. Binds preferentially to DNA substrates containing alternate secondary structures, such as replication …	XPO1	Exportin-1; Mediates the nuclear export of cellular proteins (cargos) bearing a leucine-rich nuclear export signal (NES) and of RNAs. In the nucleus, in association with RANBP3, binds cooperatively to the NES on its target protein and to the GTPase RAN in its active GTP-bound form (Ran-GTP). Docking of this complex to the nuclear pore complex (NPC) is mediated through binding to nucleoporins. Upo…	TAF8	Transcription initiation factor TFIID subunit 8; Transcription factor TFIID is one of the general factors required for accurate and regulated initiation by RNA polymerase II. Mediates both basal and activator-dependent transcription. Plays a role in the differentiation of preadipocyte fibroblasts to adipocytes, however, does not seem to play a role in differentiation of myoblasts. Required for th…	CAPRIN1	Caprin-1; May regulate the transport and translation of mRNAs of proteins involved in synaptic plasticity in neurons and cell proliferation and migration in multiple cell types. Binds directly and selectively to MYC and CCND2 RNAs. In neuronal cells, directly binds to several mRNAs associated with RNA granules, including BDNF, CAMK2A, CREB1, MAP2, NTRK2 mRNAs, as well as to GRIN1 and KPNB1 mRNAs,…	BNIP3	BCL2/adenovirus E1B 19 kDa protein-interacting protein 3; Apoptosis-inducing protein that can overcome BCL2 suppression. May play a role in repartitioning calcium between the two major intracellular calcium stores in association with BCL2. Involved in mitochondrial quality control via its interaction with SPATA18/MIEAP: in response to mitochondrial damage, participates in mitochondrial protein ca…
PRPF4	U4/U6 small nuclear ribonucleoprotein Prp4; Plays role in pre-mRNA splicing as component of the U4/U6-U5 tri-snRNP complex that is involved in spliceosome assembly, and as component of the precatalytic spliceosome (spliceosome B complex).	DHX34	Probable ATP-dependent RNA helicase DHX34; Probable ATP-binding RNA helicase; Belongs to the DEAD box helicase family. DEAH subfamily.	EMG1	Ribosomal RNA small subunit methyltransferase NEP1; S-adenosyl-L-methionine-dependent pseudouridine N(1)- methyltransferase that methylates pseudouridine at position 1248 (Psi1248) in 18S rRNA. Involved the biosynthesis of the hypermodified N1-methyl-N3-(3-amino-3-carboxypropyl) pseudouridine (m1acp3-Psi) conserved in eukaryotic 18S rRNA. Is not able to methylate uridine at this position. Has als…	PRRG1	Transmembrane gamma-carboxyglutamic acid protein 1; Proline rich and Gla domain 1.	ZBTB16	Zinc finger and BTB domain-containing protein 16; Acts as a transcriptional repressor. May play a role in myeloid maturation and in the development and/or maintenance of other differentiated tissues. Probable substrate- recognition component of an E3 ubiquitin-protein ligase complex which mediates the ubiquitination and subsequent proteasomal degradation of target proteins ; Belongs to the kruepp…
SSB	Lupus La protein; Binds to the 3' poly(U) terminus of nascent RNA polymerase III transcripts, protecting them from exonuclease digestion and facilitating their folding and maturation. In case of Coxsackievirus B3 infection, binds to the viral internal ribosome entry site (IRES) and stimulates the IRES- mediated translation.	HNRNPAB	Heterogeneous nuclear ribonucleoprotein A/B; Binds single-stranded RNA. Has a high affinity for G-rich and U-rich regions of hnRNA. Also binds to APOB mRNA transcripts around the RNA editing site.	ELAVL1	ELAV-like protein 1; RNA-binding protein that binds to the 3'-UTR region of mRNAs and increases their stability. Involved in embryonic stem cells (ESCs) differentiation: preferentially binds mRNAs that are not methylated by N6-methyladenosine (m6A), stabilizing them, promoting ESCs differentiation (By similarity). Binds to poly-U elements and AU-rich elements (AREs) in the 3'-UTR of target mRNAs.…	SMC1A	Structural maintenance of chromosomes protein 1A; Involved in chromosome cohesion during cell cycle and in DNA repair. Central component of cohesin complex. The cohesin complex is required for the cohesion of sister chromatids after DNA replication. The cohesin complex apparently forms a large proteinaceous ring within which sister chromatids can be trapped. At anaphase, the complex is cleaved an…	STEAP3	Metalloreductase STEAP3; Endosomal ferrireductase required for efficient transferrin- dependent iron uptake in erythroid cells. Participates in erythroid iron homeostasis by reducing Fe(3+) to Fe(2+). Can also reduce of Cu(2+) to Cu(1+), suggesting that it participates in copper homeostasis. Uses NADP(+) as acceptor. May play a role downstream of p53/TP53 to interface apoptosis and cell cycle pro…
GET3	ATPase ASNA1; ATPase required for the post-translational delivery of tail- anchored (TA) proteins to the endoplasmic reticulum. Recognizes and selectively binds the transmembrane domain of TA proteins in the cytosol. This complex then targets to the endoplasmic reticulum by membrane-bound receptors, where the tail-anchored protein is released for insertion. This process is regulated by ATP bindin…	PTMA	Prothymosin alpha, N-terminally processed; Prothymosin alpha may mediate immune function by conferring resistance to certain opportunistic infections; Belongs to the pro/parathymosin family.	PPP4R1	Serine/threonine-protein phosphatase 4 regulatory subunit 1; Regulatory subunit of serine/threonine-protein phosphatase 4. May play a role in regulation of cell division in renal glomeruli. The PPP4C-PPP4R1 PP4 complex may play a role in dephosphorylation and regulation of HDAC3.	DHX33	ATP-dependent RNA helicase DHX33; Implicated in nucleolar organization, ribosome biogenesis, protein synthesis and cytoplasmic dsRNA sensing (By similarity). Stimulates RNA polymerase I transcription of the 47S precursor rRNA. Associates with ribosomal DNA (rDNA) loci where it is involved in POLR1A recruitment. In the cytoplasm, promotes elongation-competent 80S ribosome assembly at the late stag…	CSGALNACT2	Chondroitin sulfate N-acetylgalactosaminyltransferase 2; Transfers 1,4-N-acetylgalactosamine (GalNAc) from UDP-GalNAc to the non-reducing end of glucuronic acid (GlcUA). Required for addition of the first GalNAc to the core tetrasaccharide linker and for elongation of chondroitin chains.
EZH2	Histone-lysine N-methyltransferase EZH2; Polycomb group (PcG) protein. Catalytic subunit of the PRC2/EED-EZH2 complex, which methylates 'Lys-9' (H3K9me) and 'Lys-27' (H3K27me) of histone H3, leading to transcriptional repression of the affected target gene. Able to mono-, di- and trimethylate 'Lys-27' of histone H3 to form H3K27me1, H3K27me2 and H3K27me3, respectively. Displays a preference for s…	SEMA3A	Semaphorin-3A; Involved in the development of the olfactory system and in neuronal control of puberty. Induces the collapse and paralysis of neuronal growth cones. Could serve as a ligand that guides specific growth cones by a motility-inhibiting mechanism. Binds to the complex neuropilin-1/plexin-1; Belongs to the semaphorin family.	FAM174C	Protein FAM174C; Family with sequence similarity 174 member C.	PSMD4	26S proteasome non-ATPase regulatory subunit 4; Component of the 26S proteasome, a multiprotein complex involved in the ATP-dependent degradation of ubiquitinated proteins. This complex plays a key role in the maintenance of protein homeostasis by removing misfolded or damaged proteins, which could impair cellular functions, and by removing proteins whose functions are no longer required. Therefo…	PLK2	Serine/threonine-protein kinase PLK2; Tumor suppressor serine/threonine-protein kinase involved in synaptic plasticity, centriole duplication and G1/S phase transition. Polo-like kinases act by binding and phosphorylating proteins are that already phosphorylated on a specific motif recognized by the POLO box domains. Phosphorylates CENPJ, NPM1, RAPGEF2, RASGRF1, SNCA, SIPA1L1 and SYNGAP1. Plays a…
PPP2R2A	Serine/threonine-protein phosphatase 2A 55 kDa regulatory subunit B alpha isoform; The B regulatory subunit might modulate substrate selectivity and catalytic activity, and also might direct the localization of the catalytic enzyme to a particular subcellular compartment.	KHDRBS1	KH domain-containing, RNA-binding, signal transduction-associated protein 1; Recruited and tyrosine phosphorylated by several receptor systems, for example the T-cell, leptin and insulin receptors. Once phosphorylated, functions as an adapter protein in signal transduction cascades by binding to SH2 and SH3 domain-containing proteins. Role in G2-M progression in the cell cycle. Represses CBP-depe…	TYMS	Thymidylate synthase; Contributes to the de novo mitochondrial thymidylate biosynthesis pathway.	SRCAP	Helicase SRCAP; Catalytic component of the SRCAP complex which mediates the ATP-dependent exchange of histone H2AZ/H2B dimers for nucleosomal H2A/H2B, leading to transcriptional regulation of selected genes by chromatin remodeling. Acts as a coactivator for CREB-mediated transcription, steroid receptor-mediated transcription, and Notch- mediated transcription. Belongs to the SNF2/RAD54 helicase f…	SLC6A13	Sodium- and chloride-dependent GABA transporter 2; Sodium-dependent GABA and taurine transporter. In presynaptic terminals, regulates GABA signaling termination through GABA uptake. May also be involved in beta-alanine transport.
MED20	Mediator of RNA polymerase II transcription subunit 20; Component of the Mediator complex, a coactivator involved in the regulated transcription of nearly all RNA polymerase II-dependent genes. Mediator functions as a bridge to convey information from gene- specific regulatory proteins to the basal RNA polymerase II transcription machinery. Mediator is recruited to promoters by direct interaction…	CMTM3	CKLF like MARVEL transmembrane domain containing 3; Belongs to the chemokine-like factor family.	PAIP2B	Polyadenylate-binding protein-interacting protein 2B; Inhibits translation of capped and polyadenylated mRNAs by displacing PABPC1 from the poly(A) tail; Belongs to the PAIP2 family.	SNX27	Sorting nexin-27; Involved in the retrograde transport from endosome to plasma membrane, a trafficking pathway that promotes the recycling of internalized transmembrane proteins. Following internalization, endocytosed transmembrane proteins are delivered to early endosomes and recycled to the plasma membrane instead of being degraded in lysosomes. SNX27 specifically binds and directs sorting of a…	DGKA	Diacylglycerol kinase alpha; Upon cell stimulation converts the second messenger diacylglycerol into phosphatidate, initiating the resynthesis of phosphatidylinositols and attenuating protein kinase C activity.
TPM2	Tropomyosin beta chain; Binds to actin filaments in muscle and non-muscle cells. Plays a central role, in association with the troponin complex, in the calcium dependent regulation of vertebrate striated muscle contraction. Smooth muscle contraction is regulated by interaction with caldesmon. In non-muscle cells is implicated in stabilizing cytoskeleton actin filaments. The non-muscle isoform may…	NCL	Nucleolin; Nucleolin is the major nucleolar protein of growing eukaryotic cells. It is found associated with intranucleolar chromatin and pre-ribosomal particles. It induces chromatin decondensation by binding to histone H1. It is thought to play a role in pre-rRNA transcription and ribosome assembly. May play a role in the process of transcriptional elongation. Binds RNA oligonucleotides with 5'…	ZMIZ2	Zinc finger MIZ domain-containing protein 2; Increases ligand-dependent transcriptional activity of AR and other nuclear hormone receptors.	ZC3H14	Zinc finger CCCH domain-containing protein 14; Involved in poly(A) tail length control in neuronal cells. Binds the polyadenosine RNA oligonucleotides.	PROC	Vitamin K-dependent protein C heavy chain; Protein C is a vitamin K-dependent serine protease that regulates blood coagulation by inactivating factors Va and VIIIa in the presence of calcium ions and phospholipids. Exerts a protective effect on the endothelial cell barrier function ; Belongs to the peptidase S1 family.
TMPO	Lamina-associated polypeptide 2, isoform alpha; May be involved in the structural organization of the nucleus and in the post-mitotic nuclear assembly. Plays an important role, together with LMNA, in the nuclear anchorage of RB1.	DKC1	H/ACA ribonucleoprotein complex subunit DKC1; [Isoform 1]: Catalytic subunit of H/ACA small nucleolar ribonucleoprotein (H/ACA snoRNP) complex, which catalyzes pseudouridylation of rRNA. This involves the isomerization of uridine such that the ribose is subsequently attached to C5, instead of the normal N1. Each rRNA can contain up to 100 pseudouridine ('psi') residues, which may serve to stabili…	HDAC6	Histone deacetylase 6; Responsible for the deacetylation of lysine residues on the N-terminal part of the core histones (H2A, H2B, H3 and H4). Histone deacetylation gives a tag for epigenetic repression and plays an important role in transcriptional regulation, cell cycle progression and developmental events. Histone deacetylases act via the formation of large multiprotein complexes. In addition …	ABCF2	ATP binding cassette subfamily F member 2.	STUB1	E3 ubiquitin-protein ligase CHIP; E3 ubiquitin-protein ligase which targets misfolded chaperone substrates towards proteasomal degradation. Collaborates with ATXN3 in the degradation of misfolded chaperone substrates: ATXN3 restricting the length of ubiquitin chain attached to STUB1/CHIP substrates and preventing further chain extension. Ubiquitinates NOS1 in concert with Hsp70 and Hsp40. Modulat…
COL1A2	Collagen alpha-2(I) chain; Type I collagen is a member of group I collagen (fibrillar forming collagen); Belongs to the fibrillar collagen family.	TAF15	TATA-binding protein-associated factor 2N; RNA and ssDNA-binding protein that may play specific roles during transcription initiation at distinct promoters. Can enter the preinitiation complex together with the RNA polymerase II (Pol II).	RANGRF	Ran guanine nucleotide release factor; May regulate the intracellular trafficking of RAN. Promotes guanine nucleotide release from RAN and inhibits binding of new GTP by preventing the binding of the RAN guanine nucleotide exchange factor RCC1. Regulates the levels of GTP-bound RAN in the nucleus, and thereby plays a role in the regulation of RAN-dependent mitotic spindle dynamics. Enhances the e…	TOP2A	DNA topoisomerase 2-alpha; Control of topological states of DNA by transient breakage and subsequent rejoining of DNA strands. Topoisomerase II makes double- strand breaks. Essential during mitosis and meiosis for proper segregation of daughter chromosomes. May play a role in regulating the period length of ARNTL/BMAL1 transcriptional oscillation (By similarity).	SYN1	Synapsin-1; Neuronal phosphoprotein that coats synaptic vesicles, binds to the cytoskeleton, and is believed to function in the regulation of neurotransmitter release. The complex formed with NOS1 and CAPON proteins is necessary for specific nitric-oxid functions at a presynaptic level.
PJA2	E3 ubiquitin-protein ligase Praja-2; Has E2-dependent E3 ubiquitin-protein ligase activity. Responsible for ubiquitination of cAMP-dependent protein kinase type I and type II-alpha/beta regulatory subunits and for targeting them for proteasomal degradation. Essential for PKA-mediated long-term memory processes. Through the ubiquitination of MFHAS1, positively regulates the TLR2 signaling pathway …	NF1	Neurofibromin truncated; Stimulates the GTPase activity of Ras. NF1 shows greater affinity for Ras GAP, but lower specific activity. May be a regulator of Ras activity.	NUP88	Nuclear pore complex protein Nup88; Component of nuclear pore complex.	VRK2	Serine/threonine-protein kinase VRK2; Serine/threonine kinase that regulates several signal transduction pathways. Isoform 1 modulates the stress response to hypoxia and cytokines, such as interleukin-1 beta (IL1B) and this is dependent on its interaction with MAPK8IP1, which assembles mitogen- activated protein kinase (MAPK) complexes. Inhibition of signal transmission mediated by the assembly o…	SUGP2	SURP and G-patch domain-containing protein 2; May play a role in mRNA splicing.
CHD1	Chromodomain-helicase-DNA-binding protein 1; ATP-dependent chromatin-remodeling factor which functions as substrate recognition component of the transcription regulatory histone acetylation (HAT) complex SAGA. Regulates polymerase II transcription. Also required for efficient transcription by RNA polymerase I, and more specifically the polymerase I transcription termination step. Regulates negati…	KIAA0100	Protein KIAA0100; May be involved in membrane trafficking. Belongs to the SABRE family.	USP7	Ubiquitin carboxyl-terminal hydrolase 7; Hydrolase that deubiquitinates target proteins such as FOXO4, p53/TP53, MDM2, ERCC6, DNMT1, UHRF1, PTEN, KMT2E/MLL5 and DAXX. Together with DAXX, prevents MDM2 self-ubiquitination and enhances the E3 ligase activity of MDM2 towards p53/TP53, thereby promoting p53/TP53 ubiquitination and proteasomal degradation. Deubiquitinates p53/TP53, preventing degradat…	TMPO	Lamina-associated polypeptide 2, isoform alpha; May be involved in the structural organization of the nucleus and in the post-mitotic nuclear assembly. Plays an important role, together with LMNA, in the nuclear anchorage of RB1.	SETD1B	Histone-lysine N-methyltransferase SETD1B; Histone methyltransferase that specifically methylates 'Lys- 4' of histone H3, when part of the SET1 histone methyltransferase (HMT) complex, but not if the neighboring 'Lys-9' residue is already methylated. H3 'Lys-4' methylation represents a specific tag for epigenetic transcriptional activation. The non-overlapping localization with SETD1A suggests th…
SCAF1	Splicing factor, arginine/serine-rich 19; May function in pre-mRNA splicing.	CSNK2B	Casein kinase II subunit beta; Participates in Wnt signaling (By similarity). Plays a complex role in regulating the basal catalytic activity of the alpha subunit; Belongs to the casein kinase 2 subunit beta family.	MEX3C	RNA-binding E3 ubiquitin-protein ligase MEX3C; E3 ubiquitin ligase responsible for the post-transcriptional regulation of common HLA-A allotypes. Binds to the 3' UTR of HLA-A2 mRNA, and regulates its levels by promoting mRNA decay. RNA binding is sufficient to prevent translation, but ubiquitin ligase activity is required for mRNA degradation.	MYEF2	Myelin expression factor 2; Transcriptional repressor of the myelin basic protein gene (MBP). Binds to the proximal MB1 element 5'-TTGTCC-3' of the MBP promoter. Its binding to MB1 and function are inhibited by PURA (By similarity).	TRIM71	E3 ubiquitin-protein ligase TRIM71; E3 ubiquitin-protein ligase that cooperates with the microRNAs (miRNAs) machinery and promotes embryonic stem cells proliferation and maintenance (Probable). Binds to miRNAs and associates with AGO2, participating in post-transcriptional repression of transcripts such as CDKN1A (By similarity). In addition, participates in post-transcriptional mRNA repression i…
MYEF2	Myelin expression factor 2; Transcriptional repressor of the myelin basic protein gene (MBP). Binds to the proximal MB1 element 5'-TTGTCC-3' of the MBP promoter. Its binding to MB1 and function are inhibited by PURA (By similarity).	SNAP91	Clathrin coat assembly protein AP180; Adaptins are components of the adapter complexes which link clathrin to receptors in coated vesicles. Clathrin-associated protein complexes are believed to interact with the cytoplasmic tails of membrane proteins, leading to their selection and concentration. Binding of AP180 to clathrin triskelia induces their assembly into 60- 70 nm coats (By similarity); B…	RBM28	RNA-binding protein 28; Nucleolar component of the spliceosomal ribonucleoprotein complexes.	HM13	Minor histocompatibility antigen H13; Catalyzes intramembrane proteolysis of some signal peptides after they have been cleaved from a preprotein, resulting in the release of the fragment from the ER membrane into the cytoplasm. Required to generate lymphocyte cell surface (HLA-E) epitopes derived from MHC class I signal peptides. May be necessary for the removal of the signal peptide that remains…	CFAP44	Cilia- and flagella-associated protein 44; Flagellar protein involved in sperm flagellum axoneme organization and function.
MECR	Enoyl-[acyl-carrier-protein] reductase, mitochondrial; Catalyzes the NADPH-dependent reduction of trans-2-enoyl thioesters in mitochondrial fatty acid synthesis (fatty acid synthesis type II). Fatty acid chain elongation in mitochondria uses acyl carrier protein (ACP) as an acyl group carrier, but the enzyme accepts both ACP and CoA thioesters as substrates in vitro. Has a preference for short an…	FAM49A	Protein FAM49A; Belongs to the FAM49 family.	TACC3	Transforming acidic coiled-coil-containing protein 3; Plays a role in the microtubule-dependent coupling of the nucleus and the centrosome. Involved in the processes that regulate centrosome-mediated interkinetic nuclear migration (INM) of neural progenitors (By similarity). Acts as component of the TACC3/ch- TOG/clathrin complex proposed to contribute to stabilization of kinetochore fibers of th…	PSME3	Proteasome activator complex subunit 3; Subunit of the 11S REG-gamma (also called PA28-gamma) proteasome regulator, a doughnut-shaped homoheptamer which associates with the proteasome. 11S REG-gamma activates the trypsin-like catalytic subunit of the proteasome but inhibits the chymotrypsin-like and postglutamyl-preferring (PGPH) subunits. Facilitates the MDM2-p53/TP53 interaction which promotes …	TRAPPC8	Trafficking protein particle complex subunit 8; Plays a role in endoplasmic reticulum to Golgi apparatus trafficking at a very early stage. Maintains together with TBC1D14 the cycling pool of ATG9 required for initiation of autophagy ; Belongs to the TRS85 family.
HAX1	HCLS1-associated protein X-1; Recruits the Arp2/3 complex to the cell cortex and regulates reorganization of the cortical actin cytoskeleton via its interaction with KCNC3 and the Arp2/3 complex. Slows down the rate of inactivation of KCNC3 channels. Promotes GNA13-mediated cell migration. Involved in the clathrin-mediated endocytosis pathway. May be involved in internalization of ABC transporter…	TUBA4B	Putative tubulin-like protein alpha-4B; Tubulin alpha 4b.	MLF2	Myeloid leukemia factor 2.	LETM1	Mitochondrial proton/calcium exchanger protein; Mitochondrial proton/calcium antiporter that mediates proton- dependent calcium efflux from mitochondrion. Crucial for the maintenance of mitochondrial tubular networks and for the assembly of the supercomplexes of the respiratory chain. Required for the maintenance of the tubular shape and cristae organization. In contrast to SLC8B1/NCLX, does not …	TPD52L2	Tumor protein D54; TPD52 like 2.
SUPT5H	Transcription elongation factor SPT5; Component of the DRB sensitivity-inducing factor complex (DSIF complex), which regulates mRNA processing and transcription elongation by RNA polymerase II. DSIF positively regulates mRNA capping by stimulating the mRNA guanylyltransferase activity of RNGTT/CAP1A. DSIF also acts cooperatively with the negative elongation factor complex (NELF complex) to enhanc…	NDUFB10	NADH dehydrogenase [ubiquinone] 1 beta subcomplex subunit 10; Accessory subunit of the mitochondrial membrane respiratory chain NADH dehydrogenase (Complex I), that is believed not to be involved in catalysis. Complex I functions in the transfer of electrons from NADH to the respiratory chain. The immediate electron acceptor for the enzyme is believed to be ubiquinone.	EPB41L1	Band 4.1-like protein 1; May function to confer stability and plasticity to neuronal membrane via multiple interactions, including the spectrin-actin-based cytoskeleton, integral membrane channels and membrane-associated guanylate kinases.	MSTO1	Protein misato homolog 1; Involved in the regulation of mitochondrial distribution and morphology. Required for mitochondrial fusion and mitochondrial network formation.	CWF19L1	CWF19-like protein 1; CWF19 like cell cycle control factor 1.
TTBK1	Tau-tubulin kinase 1; Serine/threonine kinase which is able to phosphorylate TAU on serine, threonine and tyrosine residues. Induces aggregation of TAU.	KIAA1191	Putative monooxygenase p33MONOX; Potential NADPH-dependent oxidoreductase. May be involved in the regulation of neuronal survival, differentiation and axonal outgrowth; Belongs to the P33MONOX family.	PHAX	Phosphorylated adapter RNA export protein; A phosphoprotein adapter involved in the XPO1-mediated U snRNA export from the nucleus. Bridge components required for U snRNA export, the cap binding complex (CBC)-bound snRNA on the one hand and the GTPase Ran in its active GTP-bound form together with the export receptor XPO1 on the other. Its phosphorylation in the nucleus is required for U snRNA exp…	CARM1	Histone-arginine methyltransferase CARM1; Methylates (mono- and asymmetric dimethylation) the guanidino nitrogens of arginyl residues in several proteins involved in DNA packaging, transcription regulation, pre-mRNA splicing, and mRNA stability. Recruited to promoters upon gene activation together with histone acetyltransferases from EP300/P300 and p160 families, methylates histone H3 at 'Arg-17'…	HOXB2	Homeobox protein Hox-B2; Sequence-specific transcription factor which is part of a developmental regulatory system that provides cells with specific positional identities on the anterior-posterior axis. Belongs to the Antp homeobox family. Proboscipedia subfamily.
PROSER1	Proline and serine rich 1.	USP36	Ubiquitin carboxyl-terminal hydrolase 36; Deubiquitinase essential for the regulation of nucleolar structure and function. Required for cell and organism viability. Plays an important role in ribosomal RNA processing and protein synthesis, which is mediated, at least in part, through deubiquitination of DHX33, NPM1 and FBL, regulating their protein stability. Functions as a transcriptional repres…	WDR46	WD repeat-containing protein 46; Scaffold component of the nucleolar structure. Required for localization of DDX21 and NCL to the granular compartment of the nucleolus.	SMC3	Structural maintenance of chromosomes protein 3; Central component of cohesin, a complex required for chromosome cohesion during the cell cycle. The cohesin complex may form a large proteinaceous ring within which sister chromatids can be trapped. At anaphase, the complex is cleaved and dissociates from chromatin, allowing sister chromatids to segregate. Cohesion is coupled to DNA replication and…	PI4KB	Phosphatidylinositol 4-kinase beta; Phosphorylates phosphatidylinositol (PI) in the first committed step in the production of the second messenger inositol- 1,4,5,-trisphosphate (PIP). May regulate Golgi disintegration/reorganization during mitosis, possibly via its phosphorylation. Involved in Golgi-to-plasma membrane trafficking (By similarity).
EHMT2	Histone-lysine N-methyltransferase EHMT2; Histone methyltransferase that specifically mono- and dimethylates 'Lys-9' of histone H3 (H3K9me1 and H3K9me2, respectively) in euchromatin. H3K9me represents a specific tag for epigenetic transcriptional repression by recruiting HP1 proteins to methylated histones. Also mediates monomethylation of 'Lys-56' of histone H3 (H3K56me1) in G1 phase, leading to…	TARDBP	TAR DNA-binding protein 43; RNA-binding protein that is involved in various steps of RNA biogenesis and processing. Preferentially binds, via its two RNA recognition motifs RRM1 and RRM2, to GU-repeats on RNA molecules predominantly localized within long introns and in the 3'UTR of mRNAs. In turn, regulates the splicing of many non-coding and protein-coding RNAs including proteins involved in neu…	KDM5C	Lysine-specific demethylase 5C; Histone demethylase that specifically demethylates 'Lys-4' of histone H3, thereby playing a central role in histone code. Does not demethylate histone H3 'Lys-9', H3 'Lys- 27', H3 'Lys-36', H3 'Lys-79' or H4 'Lys-20'. Demethylates trimethylated and dimethylated but not monomethylated H3 'Lys-4'. Participates in transcriptional repression of neuronal genes by recrui…	CTR9	RNA polymerase-associated protein CTR9 homolog; Component of the PAF1 complex (PAF1C) which has multiple functions during transcription by RNA polymerase II and is implicated in regulation of development and maintenance of embryonic stem cell pluripotency. PAF1C associates with RNA polymerase II through interaction with POLR2A CTD non-phosphorylated and 'Ser-2'- and 'Ser- 5'-phosphorylated forms …	DNAJA1	DnaJ homolog subfamily A member 1; Co-chaperone for HSPA8/Hsc70. Stimulates ATP hydrolysis, but not the folding of unfolded proteins mediated by HSPA1A (in vitro). Plays a role in protein transport into mitochondria via its role as co-chaperone. Functions as co- chaperone for HSPA1B and negatively regulates the translocation of BAX from the cytosol to mitochondria in response to cellular stress, …
BNIP3	BCL2/adenovirus E1B 19 kDa protein-interacting protein 3; Apoptosis-inducing protein that can overcome BCL2 suppression. May play a role in repartitioning calcium between the two major intracellular calcium stores in association with BCL2. Involved in mitochondrial quality control via its interaction with SPATA18/MIEAP: in response to mitochondrial damage, participates in mitochondrial protein ca…	EPB41	Protein 4.1; Protein 4.1 is a major structural element of the erythrocyte membrane skeleton. It plays a key role in regulating membrane physical properties of mechanical stability and deformability by stabilizing spectrin-actin interaction. Recruits DLG1 to membranes. Required for dynein-dynactin complex and NUMA1 recruitment at the mitotic cell cortex during anaphase.	ADGRA3	Adhesion G protein-coupled receptor A3; Orphan receptor that may have a role in planar cell polarity pathway; Belongs to the G-protein coupled receptor 2 family. Adhesion G-protein coupled receptor (ADGR) subfamily.	NUDT17	Nucleoside diphosphate-linked moiety X motif 17; Probably mediates the hydrolysis of some nucleoside diphosphate derivatives; Belongs to the Nudix hydrolase family.	ERN1	Serine/threonine-protein kinase/endoribonuclease IRE1; Serine/threonine-protein kinase and endoribonuclease that acts as a key sensor for the endoplasmic reticulum unfolded protein response (UPR). In unstressed cells, the endoplasmic reticulum luminal domain is maintained in its inactive monomeric state by binding to the endoplasmic reticulum chaperone HSPA5/BiP. Accumulation of misfolded protein…
INTS13	Integrator complex subunit 13; Crucial regulator of the mitotic cell cycle and development. At prophase, required for dynein anchoring to the nuclear envelope important for proper centrosome-nucleus coupling. At G2/M phase, may be required for proper spindle formation and execution of cytokinesis. Probable component of the Integrator (INT) complex, a complex involved in the small nuclear RNAs (sn…	WNK1	Serine/threonine-protein kinase WNK1; Serine/threonine kinase which plays an important role in the regulation of electrolyte homeostasis, cell signaling, survival, and proliferation. Acts as an activator and inhibitor of sodium-coupled chloride cotransporters and potassium-coupled chloride cotransporters respectively. Activates SCNN1A, SCNN1B, SCNN1D and SGK1. Controls sodium and chloride ion tra…	PAX3	Paired box protein Pax-3; Transcription factor that may regulate cell proliferation, migration and apoptosis. Involved in neural development and myogenesis. Transcriptional activator of MITF, acting synergistically with SOX10 ; Belongs to the paired homeobox family.	YBX1	Y-box-binding protein 1; DNA- and RNA-binding protein involved in various processes, such as translational repression, RNA stabilization, mRNA splicing, DNA repair and transcription regulation. Predominantly acts as a RNA-binding protein: binds preferentially to the 5'-[CU]CUGCG-3' RNA motif and specifically recognizes mRNA transcripts modified by C5-methylcytosine (m5C). Promotes mRNA stabilizat…	P4HA1	Prolyl 4-hydroxylase subunit alpha-1; Catalyzes the post-translational formation of 4- hydroxyproline in -Xaa-Pro-Gly- sequences in collagens and other proteins; Belongs to the P4HA family.
MRPL17	Mitochondrial ribosomal protein L17.	BCAR1	Breast cancer anti-estrogen resistance protein 1; Docking protein which plays a central coordinating role for tyrosine kinase-based signaling related to cell adhesion. Implicated in induction of cell migration. Overexpression confers antiestrogen resistance on breast cancer cells.	SLC39A7	Zinc transporter SLC39A7; Zinc transporter, that transports Zn(2+) from the endoplasmic reticulum/Golgi apparatus to the cytosol. Transport is stimulated by growth factors, such as EGF, and Ca(2+), as well as by exogenous Zn(2+); Belongs to the ZIP transporter (TC 2.A.5) family. KE4/Catsup subfamily.	CLN3	Battenin; Involved in microtubule-dependent, anterograde transport of late endosomes and lysosomes.	RNF222	Ring finger protein 222.
TLE5	TLE family member 5; Transcriptional corepressor. Acts as dominant repressor towards other family members. Inhibits NF-kappa-B-regulated gene expression. May be required for the initiation and maintenance of the differentiated state. Essential for the transcriptional repressor activity of SIX3 during retina and lens development. Belongs to the WD repeat Groucho/TLE family.	SUPT5H	Transcription elongation factor SPT5; Component of the DRB sensitivity-inducing factor complex (DSIF complex), which regulates mRNA processing and transcription elongation by RNA polymerase II. DSIF positively regulates mRNA capping by stimulating the mRNA guanylyltransferase activity of RNGTT/CAP1A. DSIF also acts cooperatively with the negative elongation factor complex (NELF complex) to enhanc…	ZBTB1	Zinc finger and BTB domain-containing protein 1; Acts as a transcriptional repressor. Represses cAMP-responsive element (CRE)-mediated transcriptional activation. In addition, has a role in translesion DNA synthesis. Requires for UV-inducible RAD18 loading, PCNA monoubiquitination, POLH recruitment to replication factories and efficient translesion DNA synthesis. Plays a key role in the transcrip…	NUMA1	Nuclear mitotic apparatus protein 1; Microtubule (MT)-binding protein that plays a role in the formation and maintenance of the spindle poles and the alignement and the segregation of chromosomes during mitotic cell division. Functions to tether the minus ends of MTs at the spindle poles, which is critical for the establishment and maintenance of the spindle poles. Plays a role in the establishme…	ASB16	Ankyrin repeat and SOCS box protein 16; May be a substrate-recognition component of a SCF-like ECS (Elongin-Cullin-SOCS-box protein) E3 ubiquitin-protein ligase complex which mediates the ubiquitination and subsequent proteasomal degradation of target proteins; Belongs to the ankyrin SOCS box (ASB) family.
ZCCHC4	rRNA N6-adenosine-methyltransferase ZCCHC4; rRNA N6-methyltransferase that specifically methylates the adenine in position 4220 of 28S rRNA. N6-methylation of adenine(4220) in 28S rRNA is required for translation ; Belongs to the ZCCHC4 family.	RNF44	Ring finger protein 44.	KLC1	Kinesin light chain 1; Kinesin is a microtubule-associated force-producing protein that may play a role in organelle transport. The light chain may function in coupling of cargo to the heavy chain or in the modulation of its ATPase activity.	NMNAT1	Nicotinamide/nicotinic acid mononucleotide adenylyltransferase 1; Catalyzes the formation of NAD(+) from nicotinamide mononucleotide (NMN) and ATP. Can also use the deamidated form; nicotinic acid mononucleotide (NaMN) as substrate with the same efficiency. Can use triazofurin monophosphate (TrMP) as substrate. Also catalyzes the reverse reaction, i.e. the pyrophosphorolytic cleavage of NAD(+). F…	DHCR7	7-dehydrocholesterol reductase; Production of cholesterol by reduction of C7-C8 double bond of 7-dehydrocholesterol (7-DHC); Belongs to the ERG4/ERG24 family.
FBXL20	F-box/LRR-repeat protein 20; Substrate-recognition component of the SCF (SKP1-CUL1-F-box protein)-type E3 ubiquitin ligase complex. Role in neural transmission (By similarity).	NEMP1	Nuclear envelope integral membrane protein 1.	PPP1CB	Serine/threonine-protein phosphatase PP1-beta catalytic subunit; Protein phosphatase that associates with over 200 regulatory proteins to form highly specific holoenzymes which dephosphorylate hundreds of biological targets. Protein phosphatase (PP1) is essential for cell division, it participates in the regulation of glycogen metabolism, muscle contractility and protein synthesis. Involved in re…	SHCBP1	SHC SH2 domain-binding protein 1; May play a role in signaling pathways governing cellular proliferation, cell growth and differentiation. May be a component of a novel signaling pathway downstream of Shc. Acts as a positive regulator of FGF signaling in neural progenitor cells.	HAO2	Hydroxyacid oxidase 2; Catalyzes the oxidation of L-alpha-hydroxy acids as well as, more slowly, that of L-alpha-amino acids; Belongs to the FMN-dependent alpha-hydroxy acid dehydrogenase family.
SCMH1	Polycomb protein SCMH1; Associates with Polycomb group (PcG) multiprotein complexes; the complex class is required to maintain the transcriptionally repressive state of some genes.	EIF6	Eukaryotic translation initiation factor 6; Binds to the 60S ribosomal subunit and prevents its association with the 40S ribosomal subunit to form the 80S initiation complex in the cytoplasm. Behaves as a stimulatory translation initiation factor downstream insulin/growth factors. Is also involved in ribosome biogenesis. Associates with pre-60S subunits in the nucleus and is involved in its nucle…	ATP11C	Phospholipid-transporting ATPase IG; Catalytic component of a P4-ATPase flippase complex which catalyzes the hydrolysis of ATP coupled to the transport of aminophospholipids from the outer to the inner leaflet of various membranes and ensures the maintenance of asymmetric distribution of phospholipids. In the cell membrane of erythrocytes, it is required to maintain phosphatidylserine (PS) in the…	ZNF335	Zinc finger protein 335; Component or associated component of some histone methyltransferase complexes may regulate transcription through recruitment of those complexes on gene promoters. Enhances ligand- dependent transcriptional activation by nuclear hormone receptors. Plays an important role in neural progenitor cell proliferation and self-renewal through the regulation of specific genes invol…	EGLN3	Egl nine homolog 3; Cellular oxygen sensor that catalyzes, under normoxic conditions, the post-translational formation of 4-hydroxyproline in hypoxia-inducible factor (HIF) alpha proteins. Hydroxylates a specific proline found in each of the oxygen-dependent degradation (ODD) domains (N-terminal, NODD, and C-terminal, CODD) of HIF1A. Also hydroxylates HIF2A. Has a preference for the CODD site for…
RPL13A	60S ribosomal protein L13a; Associated with ribosomes but is not required for canonical ribosome function and has extra-ribosomal functions. Component of the GAIT (gamma interferon-activated inhibitor of translation) complex which mediates interferon-gamma-induced transcript-selective translation inhibition in inflammation processes. Upon interferon-gamma activation and subsequent phosphorylation…	RPL34	60S ribosomal protein L34; Component of the large ribosomal subunit. Belongs to the eukaryotic ribosomal protein eL34 family.	ASB7	Ankyrin repeat and SOCS box protein 7; Probable substrate-recognition component of a SCF-like ECS (Elongin-Cullin-SOCS-box protein) E3 ubiquitin-protein ligase complex which mediates the ubiquitination and subsequent proteasomal degradation of target proteins; Belongs to the ankyrin SOCS box (ASB) family.	SAE1	SUMO-activating enzyme subunit 1, N-terminally processed; The heterodimer acts as an E1 ligase for SUMO1, SUMO2, SUMO3, and probably SUMO4. It mediates ATP-dependent activation of SUMO proteins followed by formation of a thioester bond between a SUMO protein and a conserved active site cysteine residue on UBA2/SAE2.	CYP26C1	Cytochrome P450 26C1; Plays a role in retinoic acid metabolism. Acts on retinoids, including all-trans-retinoic acid (RA) and its stereoisomer 9-cis-RA (preferred substrate); Belongs to the cytochrome P450 family.
ADAM9	Disintegrin and metalloproteinase domain-containing protein 9; Cleaves and releases a number of molecules with important roles in tumorigenesis and angiogenesis, such as TEK, KDR, EPHB4, CD40, VCAM1 and CDH5. May mediate cell-cell, cell-matrix interactions and regulate the motility of cells via interactions with integrins.	FBL	rRNA 2'-O-methyltransferase fibrillarin; S-adenosyl-L-methionine-dependent methyltransferase that has the ability to methylate both RNAs and proteins. Involved in pre-rRNA processing by catalyzing the site-specific 2'-hydroxyl methylation of ribose moieties in pre- ribosomal RNA. Site specificity is provided by a guide RNA that base pairs with the substrate (By similarity). Methylation occurs at …	STT3A	Dolichyl-diphosphooligosaccharide--protein glycosyltransferase subunit STT3A; Catalytic subunit of the oligosaccharyl transferase (OST) complex that catalyzes the initial transfer of a defined glycan (Glc(3)Man(9)GlcNAc(2) in eukaryotes) from the lipid carrier dolichol- pyrophosphate to an asparagine residue within an Asn-X-Ser/Thr consensus motif in nascent polypeptide chains, the first step in …	TMEM94	Transmembrane protein 94.	CCDC149	Coiled-coil domain containing 149.
PUM1	Pumilio homolog 1; Sequence-specific RNA-binding protein that acts as a post- transcriptional repressor by binding the 3'-UTR of mRNA targets. Binds to an RNA consensus sequence, the Pumilio Response Element (PRE), 5'- UGUANAUA-3', that is related to the Nanos Response Element (NRE). Mediates post-transcriptional repression of transcripts via different mechanisms: acts via direct recruitment of t…	ZMYM2	Zinc finger MYM-type protein 2; May function as a transcription factor.	RPS25	Ribosomal protein S25.	LIMK2	LIM domain kinase 2; Serine/threonine-protein kinase that plays an essential role in the regulation of actin filament dynamics. Acts downstream of several Rho family GTPase signal transduction pathways. Involved in astral microtubule organization and mitotic spindle orientation during early stage of mitosis by mediating phosphorylation of TPPP. Displays serine/threonine-specific phosphorylation o…	HNRNPH1	Heterogeneous nuclear ribonucleoprotein H, N-terminally processed; This protein is a component of the heterogeneous nuclear ribonucleoprotein (hnRNP) complexes which provide the substrate for the processing events that pre-mRNAs undergo before becoming functional, translatable mRNAs in the cytoplasm. Mediates pre-mRNA alternative splicing regulation. Inhibits, together with CUGBP1, insulin recept…
NCAPH2	Condensin-2 complex subunit H2; Regulatory subunit of the condensin-2 complex, a complex that seems to provide chromosomes with an additional level of organization and rigidity and in establishing mitotic chromosome architecture. May promote the resolution of double-strand DNA catenanes (intertwines) between sister chromatids. Condensin-mediated compaction likely increases tension in catenated si…	MIF4GD	MIF4G domain-containing protein; Functions in replication-dependent translation of histone mRNAs which differ from other eukaryotic mRNAs in that they do not end with a poly-A tail but a stem-loop. May participate in circularizing those mRNAs specifically enhancing their translation. Belongs to the MIF4GD family.	PRPF4	U4/U6 small nuclear ribonucleoprotein Prp4; Plays role in pre-mRNA splicing as component of the U4/U6-U5 tri-snRNP complex that is involved in spliceosome assembly, and as component of the precatalytic spliceosome (spliceosome B complex).	MRTFA	Myocardin-related transcription factor A; Transcription coactivator that associates with the serum response factor (SRF) transcription factor to control expression of genes regulating the cytoskeleton during development, morphogenesis and cell migration. The SRF-MRTFA complex activity responds to Rho GTPase- induced changes in cellular globular actin (G-actin) concentration, thereby coupling cyto…	CUL2	Cullin-2; Core component of multiple cullin-RING-based ECS (ElonginB/C- CUL2/5-SOCS-box protein) E3 ubiquitin-protein ligase complexes, which mediate the ubiquitination of target proteins. ECS complexes and ARIH1 collaborate in tandem to mediate ubiquitination of target proteins. May serve as a rigid scaffold in the complex and may contribute to catalysis through positioning of the substrate and …
TAZ	Tafazzin; Some isoforms may be involved in cardiolipin (CL) metabolism. Belongs to the taffazin family.	GRB10	Growth factor receptor-bound protein 10; Adapter protein which modulates coupling of a number of cell surface receptor kinases with specific signaling pathways. Binds to, and suppress signals from, activated receptors tyrosine kinases, including the insulin (INSR) and insulin-like growth factor (IGF1R) receptors. The inhibitory effect can be achieved by 2 mechanisms: interference with the signali…	UBR7	Putative E3 ubiquitin-protein ligase UBR7; E3 ubiquitin-protein ligase which is a component of the N-end rule pathway. Recognizes and binds to proteins bearing specific N- terminal residues that are destabilizing according to the N-end rule, leading to their ubiquitination and subsequent degradation.	AMBRA1	Activating molecule in BECN1-regulated autophagy protein 1; Regulates autophagy and development of the nervous system. Involved in autophagy in controlling protein turnover during neuronal development, and in regulating normal cell survival and proliferation (By similarity).	LARP1B	La ribonucleoprotein 1B; Belongs to the LARP family.
LRRK2	Leucine-rich repeat serine/threonine-protein kinase 2; Serine/threonine-protein kinase which phosphorylates a broad range of proteins involved in multiple processes such as neuronal plasticity, autophagy, and vesicle trafficking. Is a key regulator of RAB GTPases by regulating the GTP/GDP exchange and interaction partners of RABs through phosphorylation. Phosphorylates RAB3A, RAB3B, RAB3C, RAB3D,…	TRMT11	tRNA (guanine(10)-N2)-methyltransferase homolog; Catalytic subunit of an S-adenosyl-L-methionine-dependent tRNA methyltransferase complex that mediates the methylation of the guanosine nucleotide at position 10 (m2G10) in tRNAs; Belongs to the class I-like SAM-binding methyltransferase superfamily. TRM11 methyltransferase family.	GTF2A1	Transcription initiation factor IIA alpha chain; TFIIA is a component of the transcription machinery of RNA polymerase II and plays an important role in transcriptional activation. TFIIA in a complex with TBP mediates transcriptional activity; Belongs to the TFIIA subunit 1 family.	DKC1	H/ACA ribonucleoprotein complex subunit DKC1; [Isoform 1]: Catalytic subunit of H/ACA small nucleolar ribonucleoprotein (H/ACA snoRNP) complex, which catalyzes pseudouridylation of rRNA. This involves the isomerization of uridine such that the ribose is subsequently attached to C5, instead of the normal N1. Each rRNA can contain up to 100 pseudouridine ('psi') residues, which may serve to stabili…	KATNB1	Katanin p80 WD40 repeat-containing subunit B1; Participates in a complex which severs microtubules in an ATP-dependent manner. May act to target the enzymatic subunit of this complex to sites of action such as the centrosome. Microtubule severing may promote rapid reorganization of cellular microtubule arrays and the release of microtubules from the centrosome following nucleation. Microtubule re…
DNAJA1	DnaJ homolog subfamily A member 1; Co-chaperone for HSPA8/Hsc70. Stimulates ATP hydrolysis, but not the folding of unfolded proteins mediated by HSPA1A (in vitro). Plays a role in protein transport into mitochondria via its role as co-chaperone. Functions as co- chaperone for HSPA1B and negatively regulates the translocation of BAX from the cytosol to mitochondria in response to cellular stress, …	ARID3A	AT-rich interactive domain-containing protein 3A; Transcription factor which may be involved in the control of cell cycle progression by the RB1/E2F1 pathway and in B-cell differentiation.	DDX39A	ATP-dependent RNA helicase DDX39A; [Isoform 1]: Involved in pre-mRNA splicing. Required for the export of mRNA out of the nucleus; Belongs to the DEAD box helicase family. DECD subfamily.	SAAL1	Protein SAAL1; Plays a role in promoting the proliferation of synovial fibroblasts in response to proinflammatory stimuli.	DHRS7	Dehydrogenase/reductase SDR family member 7; Dehydrogenase/reductase 7.
PARG	Poly(ADP-ribose) glycohydrolase; Poly(ADP-ribose) glycohydrolase that degrades poly(ADP- ribose) by hydrolyzing the ribose-ribose bonds present in poly(ADP- ribose). PARG acts both as an endo- and exoglycosidase, releasing poly(ADP-ribose) of different length as well as ADP-ribose monomers. It is however unable to cleave the ester bond between the terminal ADP-ribose and ADP-ribosylated residues,…	LYAR	Cell growth-regulating nucleolar protein; Plays a role in the maintenance of the appropriate processing of 47S/45S pre-rRNA to 32S/30S pre-rRNAs and their subsequent processing to produce 18S and 28S rRNAs. Also acts at the level of transcription regulation. Along with PRMT5, binds the gamma-globin (HBG1/HBG2) promoter and represses its expression. In neuroblastoma cells, may also repress the exp…	SNRNP40	U5 small nuclear ribonucleoprotein 40 kDa protein; Required for pre-mRNA splicing as component of the activated spliceosome. Component of the U5 small nuclear ribonucleoprotein (snRNP) complex and the U4/U6-U5 tri-snRNP complex, building blocks of the spliceosome.	CCDC167	Coiled-coil domain containing 167.	GLT8D1	Glycosyltransferase 8 domain containing 1; Belongs to the glycosyltransferase 8 family.
RAB5IF	RAB5 interacting factor.	HMGA2	High mobility group AT-hook 2.	SEMA4A	Semaphorin-4A; Cell surface receptor for PLXNB1, PLXNB2, PLXNB3 and PLXND1 that plays an important role in cell-cell signaling (By similarity). Regulates glutamatergic and GABAergic synapse development (By similarity). Promotes the development of inhibitory synapses in a PLXNB1-dependent manner and promotes the development of excitatory synapses in a PLXNB2-dependent manner (By similarity). Plays…	TBL3	Transducin beta like 3.	ABL1	Tyrosine-protein kinase ABL1; Non-receptor tyrosine-protein kinase that plays a role in many key processes linked to cell growth and survival such as cytoskeleton remodeling in response to extracellular stimuli, cell motility and adhesion, receptor endocytosis, autophagy, DNA damage response and apoptosis. Coordinates actin remodeling through tyrosine phosphorylation of proteins controlling cytos…
USP34	Ubiquitin carboxyl-terminal hydrolase 34; Ubiquitin hydrolase that can remove conjugated ubiquitin from AXIN1 and AXIN2, thereby acting as a regulator of Wnt signaling pathway. Acts as an activator of the Wnt signaling pathway downstream of the beta-catenin destruction complex by deubiquitinating and stabilizing AXIN1 and AXIN2, leading to promote nuclear accumulation of AXIN1 and AXIN2 and posit…	EEF1AKMT1	EEF1A lysine methyltransferase 1; Protein-lysine methyltransferase that selectively catalyzes the trimethylation of EEF1A at 'Lys-79'; Belongs to the class I-like SAM-binding methyltransferase superfamily. EFM5 family.	SLC27A3	Solute carrier family 27 member 3; Has acyl-CoA ligase activity for long-chain and very-long- chain fatty acids. Does not exhibit fatty acid transport activity (By similarity).	USP28	Ubiquitin carboxyl-terminal hydrolase 28; Deubiquitinase involved in DNA damage response checkpoint and MYC proto-oncogene stability. Involved in DNA damage induced apoptosis by specifically deubiquitinating proteins of the DNA damage pathway such as CLSPN. Also involved in G2 DNA damage checkpoint, by deubiquitinating CLSPN, and preventing its degradation by the anaphase promoting complex/cyclos…	TM9SF3	Transmembrane 9 superfamily member 3.
ANKFY1	Rabankyrin-5; Proposed effector of Rab5. Binds to phosphatidylinositol 3- phosphate (PI(3)P). Involved in homotypic early endosome fusion and to a lesser extent in heterotypic fusion of chlathrin-coated vesicles with early endosomes. Involved in macropinocytosis; the function is dependent on Rab5-GTP. Required for correct endosomal localization. Involved in the internalization and trafficking of …	PXN	Paxillin; Cytoskeletal protein involved in actin-membrane attachment at sites of cell adhesion to the extracellular matrix (focal adhesion); Belongs to the paxillin family.	THRAP3	Thyroid hormone receptor-associated protein 3; Involved in pre-mRNA splicing. Remains associated with spliced mRNA after splicing which probably involves interactions with the exon junction complex (EJC). Can trigger mRNA decay which seems to be independent of nonsense-mediated decay involving premature stop codons (PTC) recognition. May be involved in nuclear mRNA decay. Involved in regulation o…	BICRAL	BRD4-interacting chromatin-remodeling complex-associated protein-like; Component of SWI/SNF chromatin remodeling subcomplex GBAF that carries out key enzymatic activities, changing chromatin structure by altering DNA-histone contacts within a nucleosome in an ATP- dependent manner.	COQ4	Ubiquinone biosynthesis protein COQ4 homolog, mitochondrial; Component of the coenzyme Q biosynthetic pathway. May play a role in organizing a multi-subunit COQ enzyme complex required for coenzyme Q biosynthesis. Required for steady-state levels of other COQ polypeptides; Belongs to the COQ4 family.
RPS6KL1	Ribosomal protein S6 kinase like 1.	CAMK2G	Calcium/calmodulin-dependent protein kinase type II subunit gamma; Calcium/calmodulin-dependent protein kinase that functions autonomously after Ca(2+)/calmodulin-binding and autophosphorylation, and is involved in sarcoplasmic reticulum Ca(2+) transport in skeletal muscle and may function in dendritic spine and synapse formation and neuronal plasticity. In slow-twitch muscles, is involved in reg…	HNRNPL	Heterogeneous nuclear ribonucleoprotein L; Splicing factor binding to exonic or intronic sites and acting as either an activator or repressor of exon inclusion. Exhibits a binding preference for CA-rich elements. Component of the heterogeneous nuclear ribonucleoprotein (hnRNP) complexes and associated with most nascent transcripts. Associates, together with APEX1, to the negative calcium responsi…	DHRS7	Dehydrogenase/reductase SDR family member 7; Dehydrogenase/reductase 7.	PCNX4	Pecanex-like protein 4; Pecanex 4; Belongs to the pecanex family.
SLC7A6	Y+L amino acid transporter 2; Involved in the sodium-independent uptake of dibasic amino acids and sodium-dependent uptake of some neutral amino acids. Requires coexpression with SLC3A2/4F2hc to mediate the uptake of arginine, leucine and glutamine. Also acts as an arginine/glutamine exchanger, following an antiport mechanism for amino acid transport, influencing arginine release in exchange for …	ITPK1	Inositol-tetrakisphosphate 1-kinase; Kinase that can phosphorylate various inositol polyphosphate such as Ins(3,4,5,6)P4 or Ins(1,3,4)P3. Phosphorylates Ins(3,4,5,6)P4 at position 1 to form Ins(1,3,4,5,6)P5. This reaction is thought to have regulatory importance, since Ins(3,4,5,6)P4 is an inhibitor of plasma membrane Ca(2+)-activated Cl(-) channels, while Ins(1,3,4,5,6)P5 is not. Also phosphoryl…	EFTUD2	116 kDa U5 small nuclear ribonucleoprotein component; Required for pre-mRNA splicing as component of the spliceosome, including pre-catalytic, catalytic and post-catalytic spliceosomal complexes. Component of the U5 snRNP and the U4/U6-U5 tri-snRNP complex, a building block of the spliceosome. Belongs to the TRAFAC class translation factor GTPase superfamily. Classic translation factor GTPase fam…	NAA10	N-alpha-acetyltransferase 10; Catalytic subunit of the N-terminal acetyltransferase A (NatA) complex which displays alpha (N-terminal) acetyltransferase activity. Acetylates amino termini that are devoid of initiator methionine. The alpha (N-terminal) acetyltransferase activity may be important for vascular, hematopoietic and neuronal growth and development. Without NAA15, displays epsilon (inter…	PHIP	PH-interacting protein; Probable regulator of the insulin and insulin-like growth factor signaling pathways. Stimulates cell proliferation through regulation of cyclin transcription and has an anti-apoptotic activity through AKT1 phosphorylation and activation. Plays a role in the regulation of cell morphology and cytoskeletal organization.
LAMA5	Laminin subunit alpha-5; Binding to cells via a high affinity receptor, laminin is thought to mediate the attachment, migration and organization of cells into tissues during embryonic development by interacting with other extracellular matrix components.	STAG1	Cohesin subunit SA-1; Component of cohesin complex, a complex required for the cohesion of sister chromatids after DNA replication. The cohesin complex apparently forms a large proteinaceous ring within which sister chromatids can be trapped. At anaphase, the complex is cleaved and dissociates from chromatin, allowing sister chromatids to segregate. The cohesin complex may also play a role in spi…	ASB6	Ankyrin repeat and SOCS box protein 6; Probable substrate-recognition component of a SCF-like ECS (Elongin-Cullin-SOCS-box protein) E3 ubiquitin-protein ligase complex which mediates the ubiquitination and subsequent proteasomal degradation of target proteins.	PTPN13	Tyrosine-protein phosphatase non-receptor type 13; Tyrosine phosphatase which regulates negatively FAS-induced apoptosis and NGFR-mediated pro-apoptotic signaling. May regulate phosphoinositide 3-kinase (PI3K) signaling through dephosphorylation of PIK3R2. Belongs to the protein-tyrosine phosphatase family. Non- receptor class subfamily.	NBEAL1	Neurobeachin-like protein 1; Neurobeachin like 1; Belongs to the WD repeat neurobeachin family.
KATNB1	Katanin p80 WD40 repeat-containing subunit B1; Participates in a complex which severs microtubules in an ATP-dependent manner. May act to target the enzymatic subunit of this complex to sites of action such as the centrosome. Microtubule severing may promote rapid reorganization of cellular microtubule arrays and the release of microtubules from the centrosome following nucleation. Microtubule re…	SETD6	N-lysine methyltransferase SETD6; Protein-lysine N-methyltransferase. Monomethylates 'Lys-310' of the RELA subunit of NF-kappa-B complex, leading to down-regulate NF- kappa-B transcription factor activity. Monomethylates 'Lys-8' of H2AZ (H2AZK8me1). Required for the maintenance of embryonic stem cell self-renewal (By similarity). Belongs to the class V-like SAM-binding methyltransferase superfami…	RAVER1	Ribonucleoprotein PTB-binding 1; Cooperates with PTBP1 to modulate regulated alternative splicing events. Promotes exon skipping. Cooperates with PTBP1 to modulate switching between mutually exclusive exons during maturation of the TPM1 pre-mRNA (By similarity).	CERK	Ceramide kinase; Catalyzes specifically the phosphorylation of ceramide to form ceramide 1-phosphate. Acts efficiently on natural and analog ceramides (C6, C8, C16 ceramides, and C8-dihydroceramide), to a lesser extent on C2- ceramide and C6-dihydroceramide, but not on other lipids, such as various sphingosines. Shows a greater preference for D-erythro isomer of ceramides. Binds phosphoinositides.	PAG1	Phosphoprotein associated with glycosphingolipid-enriched microdomains 1; Negatively regulates TCR (T-cell antigen receptor)-mediated signaling in T-cells and FCER1 (high affinity immunoglobulin epsilon receptor)-mediated signaling in mast cells. Promotes CSK activation and recruitment to lipid rafts, which results in LCK inhibition. Inhibits immunological synapse formation by preventing dynamic …
PRMT9	Protein arginine N-methyltransferase 9; Arginine methyltransferase that can both catalyze the formation of omega-N monomethylarginine (MMA) and symmetrical dimethylarginine (sDMA). Specifically mediates the symmetrical dimethylation of SF3B2. Involved in the regulation of alternative splicing of pre-mRNA. Belongs to the class I-like SAM-binding methyltransferase superfamily. Protein arginine N-me…	AHDC1	AT-hook DNA-binding motif-containing protein 1; AT-hook DNA binding motif containing 1.	PTP4A2	Protein tyrosine phosphatase type IVA 2; Protein tyrosine phosphatase which stimulates progression from G1 into S phase during mitosis. Promotes tumors. Inhibits geranylgeranyl transferase type II activity by blocking the association between RABGGTA and RABGGTB.	H2AZ1	Histone H2A.Z; Variant histone H2A which replaces conventional H2A in a subset of nucleosomes. Nucleosomes wrap and compact DNA into chromatin, limiting DNA accessibility to the cellular machineries which require DNA as a template. Histones thereby play a central role in transcription regulation, DNA repair, DNA replication and chromosomal stability. DNA accessibility is regulated via a complex s…	COL24A1	Collagen alpha-1(XXIV) chain; May participate in regulating type I collagen fibrillogenesis at specific anatomical locations during fetal development. Belongs to the fibrillar collagen family.
KDM3B	Lysine-specific demethylase 3B; Histone demethylase that specifically demethylates 'Lys-9' of histone H3, thereby playing a central role in histone code. Demethylation of Lys residue generates formaldehyde and succinate. May have tumor suppressor activity.	MED20	Mediator of RNA polymerase II transcription subunit 20; Component of the Mediator complex, a coactivator involved in the regulated transcription of nearly all RNA polymerase II-dependent genes. Mediator functions as a bridge to convey information from gene- specific regulatory proteins to the basal RNA polymerase II transcription machinery. Mediator is recruited to promoters by direct interaction…	DVL2	Segment polarity protein dishevelled homolog DVL-2; Plays a role in the signal transduction pathways mediated by multiple Wnt genes. Participates both in canonical and non-canonical Wnt signaling by binding to the cytoplasmic C-terminus of frizzled family members and transducing the Wnt signal to down-stream effectors. Promotes internalization and degradation of frizzled proteins upon Wnt signali…	ABCF3	ATP-binding cassette sub-family F member 3; Displays an antiviral effect against flaviviruses such as west Nile virus (WNV) in the presence of OAS1B.	XPNPEP1	Xaa-Pro aminopeptidase 1; Contributes to the degradation of bradykinin. Catalyzes the removal of a penultimate prolyl residue from the N-termini of peptides, such as Arg-Pro-Pro.
UBR5	E3 ubiquitin-protein ligase UBR5; E3 ubiquitin-protein ligase which is a component of the N-end rule pathway. Recognizes and binds to proteins bearing specific N- terminal residues that are destabilizing according to the N-end rule, leading to their ubiquitination and subsequent degradation (By similarity). Involved in maturation and/or transcriptional regulation of mRNA by activating CDK9 by pol…	EXOSC3	Exosome complex component RRP40; Non-catalytic component of the RNA exosome complex which has 3'->5' exoribonuclease activity and participates in a multitude of cellular RNA processing and degradation events. In the nucleus, the RNA exosome complex is involved in proper maturation of stable RNA species such as rRNA, snRNA and snoRNA, in the elimination of RNA processing by-products and non-coding…	TAF15	TATA-binding protein-associated factor 2N; RNA and ssDNA-binding protein that may play specific roles during transcription initiation at distinct promoters. Can enter the preinitiation complex together with the RNA polymerase II (Pol II).	FBL	rRNA 2'-O-methyltransferase fibrillarin; S-adenosyl-L-methionine-dependent methyltransferase that has the ability to methylate both RNAs and proteins. Involved in pre-rRNA processing by catalyzing the site-specific 2'-hydroxyl methylation of ribose moieties in pre- ribosomal RNA. Site specificity is provided by a guide RNA that base pairs with the substrate (By similarity). Methylation occurs at …	ATP5MC3	ATP synthase F(0) complex subunit C3, mitochondrial; Mitochondrial membrane ATP synthase (F(1)F(0) ATP synthase or Complex V) produces ATP from ADP in the presence of a proton gradient across the membrane which is generated by electron transport complexes of the respiratory chain. F-type ATPases consist of two structural domains, F(1) - containing the extramembraneous catalytic core and F(0) - co…
SPIN1	Spindlin-1; Chromatin reader that specifically recognizes and binds histone H3 both trimethylated at 'Lys-4' and asymmetrically dimethylated at 'Arg-8' (H3K4me3 and H3R8me2a) and acts as an activator of Wnt signaling pathway downstream of PRMT2. In case of cancer, promotes cell cancer proliferation via activation of the Wnt signaling pathway. Overexpression induces metaphase arrest and chromosoma…	TMPO	Lamina-associated polypeptide 2, isoform alpha; May be involved in the structural organization of the nucleus and in the post-mitotic nuclear assembly. Plays an important role, together with LMNA, in the nuclear anchorage of RB1.	HGH1	HGH1 homolog; Belongs to the HGH1 family.	TIMELESS	Protein timeless homolog; Plays an important role in the control of DNA replication, maintenance of replication fork stability, maintenance of genome stability throughout normal DNA replication, DNA repair and in the regulation of the circadian clock. Required to stabilize replication forks during DNA replication by forming a complex with TIPIN: this complex regulates DNA replication processes un…	AQP11	Aquaporin-11; Channel protein that facilitates the transport of water, glycerol and hydrogen peroxide across membrane of cell or organelles guaranteeing intracellular homeostasis in several organes like liver, kidney and brain. In situation of stress, participates in endoplasmic reticulum (ER) homeostasis by regulating redox homeostasis through the transport of hydrogen peroxide across the endopl…
TSKU	Tsukushin; Tsukushi, small leucine rich proteoglycan.	PYCR1	Pyrroline-5-carboxylate reductase 1, mitochondrial; Housekeeping enzyme that catalyzes the last step in proline biosynthesis. Can utilize both NAD and NADP, but has higher affinity for NAD. Involved in the cellular response to oxidative stress. Belongs to the pyrroline-5-carboxylate reductase family.	CASC4	Protein CASC4; Belongs to the GOLM1/CASC4 family.	GART	Trifunctional purine biosynthetic protein adenosine-3; Phosphoribosylglycinamide formyltransferase, phosphoribosylglycinamide synthetase, phosphoribosylaminoimidazole synthetase; In the central section; belongs to the AIR synthase family.	SECISBP2L	Selenocysteine insertion sequence-binding protein 2-like; Binds SECIS (Sec insertion sequence) elements present on selenocysteine (Sec) protein mRNAs, but does not promote Sec incorporation into selenoproteins in vitro.
CCNT2	Cyclin-T2; Regulatory subunit of the cyclin-dependent kinase pair (CDK9/cyclin T) complex, also called positive transcription elongation factor B (P-TEFB), which is proposed to facilitate the transition from abortive to production elongation by phosphorylating the CTD (carboxy- terminal domain) of the large subunit of RNA polymerase II (RNAP II). The activity of this complex is regulated by bindi…	TRMT10B	tRNA methyltransferase 10 homolog B; S-adenosyl-L-methionine-dependent guanine N(1)- methyltransferase that catalyzes the formation of N(1)-methylguanine at position 9 (m1G9) in tRNAs. Probably not able to catalyze formation of N(1)-methyladenine at position 9 (m1A9) in tRNAs.	SARS1	Serine--tRNA ligase, cytoplasmic; Catalyzes the attachment of serine to tRNA(Ser) in a two-step reaction: serine is first activated by ATP to form Ser-AMP and then transferred to the acceptor end of tRNA(Ser). Is probably also able to aminoacylate tRNA(Sec) with serine, to form the misacylated tRNA L-seryl-tRNA(Sec), which will be further converted into selenocysteinyl-tRNA(Sec). In the nucleus, …	TRMT13	tRNA:m(4)X modification enzyme TRM13 homolog; tRNA methylase which 2'-O-methylates cytidine(4) in tRNA(Pro) and tRNA(Gly)(GCC), and adenosine(4) in tRNA(His).	LAMA5	Laminin subunit alpha-5; Binding to cells via a high affinity receptor, laminin is thought to mediate the attachment, migration and organization of cells into tissues during embryonic development by interacting with other extracellular matrix components.
PDIK1L	Serine/threonine-protein kinase PDIK1L; PDLIM1 interacting kinase 1 like.	NUP35	Nucleoporin NUP35; Functions as a component of the nuclear pore complex (NPC). NPC components, collectively referred to as nucleoporins (NUPs), can play the role of both NPC structural components and of docking or interaction partners for transiently associated nuclear transport factors. May play a role in the association of MAD1 with the NPC.	TBC1D13	TBC1 domain family member 13; Acts as a GTPase-activating protein for RAB35. Together with RAB35 may be involved in regulation of insulin-induced glucose transporter SLC2A4/GLUT4 translocation to the plasma membrane in adipocytes.	TMEM230	Transmembrane protein 230; Involved in trafficking and recycling of synaptic vesicles. Belongs to the TMEM134/TMEM230 family.	DNAJC13	DnaJ homolog subfamily C member 13; Involved in membrane trafficking through early endosomes, such as the early endosome to recycling endosome transport implicated in the recycling of transferrin and the early endosome to late endosome transport implicated in degradation of EGF and EGFR. Involved in the regulation of endosomal membrane tubulation and regulates th dynamics of SNX1 on the endosomal…
HDAC8	Histone deacetylase 8; Responsible for the deacetylation of lysine residues on the N-terminal part of the core histones (H2A, H2B, H3 and H4). Histone deacetylation gives a tag for epigenetic repression and plays an important role in transcriptional regulation, cell cycle progression and developmental events. Histone deacetylases act via the formation of large multiprotein complexes. Also involve…	SH3PXD2A	SH3 and PX domain-containing protein 2A; Adapter protein involved in invadopodia and podosome formation, extracellular matrix degradation and invasiveness of some cancer cells. Binds matrix metalloproteinases (ADAMs), NADPH oxidases (NOXs) and phosphoinositides. Acts as an organizer protein that allows NOX1- or NOX3-dependent reactive oxygen species (ROS) generation and ROS localization. In assoc…	INTS3	Integrator complex subunit 3; Component of the Integrator (INT) complex. The Integrator complex is involved in the small nuclear RNAs (snRNA) U1 and U2 transcription and in their 3'-box-dependent processing. The Integrator complex is associated with the C-terminal domain (CTD) of RNA polymerase II largest subunit (POLR2A) and is recruited to the U1 and U2 snRNAs genes (Probable). Mediates recruit…	PXN	Paxillin; Cytoskeletal protein involved in actin-membrane attachment at sites of cell adhesion to the extracellular matrix (focal adhesion); Belongs to the paxillin family.	KPNA4	Importin subunit alpha-3; Functions in nuclear protein import as an adapter protein for nuclear receptor KPNB1. Binds specifically and directly to substrates containing either a simple or bipartite NLS motif. Docking of the importin/substrate complex to the nuclear pore complex (NPC) is mediated by KPNB1 through binding to nucleoporin FxFG repeats and the complex is subsequently translocated thro…
WIPF2	WAS/WASL-interacting protein family member 2; Plays an active role in the formation of cell surface protrusions downstream of activated PDGFB receptors. Plays an important role in actin-microspike formation through cooperation with WASL. May cooperate with WASP and WASL to induce mobilization and reorganization of the actin filament system.	UBAP2L	Ubiquitin-associated protein 2-like; Plays an important role in the activity of long-term repopulating hematopoietic stem cells (LT-HSCs).	WDR3	WD repeat domain 3; Belongs to the WD repeat WDR3/UTP12 family.	USP22	Ubiquitin carboxyl-terminal hydrolase 22; Histone deubiquitinating component of the transcription regulatory histone acetylation (HAT) complex SAGA. Catalyzes the deubiquitination of both histones H2A and H2B, thereby acting as a coactivator. Recruited to specific gene promoters by activators such as MYC, where it is required for transcription. Required for nuclear receptor-mediated transactivati…	CCDC22	Coiled-coil domain-containing protein 22; Involved in regulation of NF-kappa-B signaling. Promotes ubiquitination of I-kappa-B-kinase subunit IKBKB and its subsequent proteasomal degradation leading to NF-kappa-B activation; the function may involve association with COMMD8 and a CUL1-dependent E3 ubiquitin ligase complex. May down-regulate NF-kappa-B activity via association with COMMD1 and invol…
NEO1	Neogenin; Multi-functional cell surface receptor regulating cell adhesion in many diverse developmental processes, including neural tube and mammary gland formation, myogenesis and angiogenesis. Receptor for members of the BMP, netrin, and repulsive guidance molecule (RGM) families. Netrin-Neogenin interactions result in a chemoattractive axon guidance response and cell-cell adhesion, the interac…	CTNNB1	Catenin beta-1; Key downstream component of the canonical Wnt signaling pathway. In the absence of Wnt, forms a complex with AXIN1, AXIN2, APC, CSNK1A1 and GSK3B that promotes phosphorylation on N-terminal Ser and Thr residues and ubiquitination of CTNNB1 via BTRC and its subsequent degradation by the proteasome. In the presence of Wnt ligand, CTNNB1 is not ubiquitinated and accumulates in the nu…	FGFR1OP2	FGFR1 oncogene partner 2; May be involved in wound healing pathway; Belongs to the SIKE family.	SETDB1	Histone-lysine N-methyltransferase SETDB1; Histone methyltransferase that specifically trimethylates 'Lys-9' of histone H3. H3 'Lys-9' trimethylation represents a specific tag for epigenetic transcriptional repression by recruiting HP1 (CBX1, CBX3 and/or CBX5) proteins to methylated histones. Mainly functions in euchromatin regions, thereby playing a central role in the silencing of euchromatic g…	CCDC167	Coiled-coil domain containing 167.
KIAA0100	Protein KIAA0100; May be involved in membrane trafficking. Belongs to the SABRE family.	SPIN1	Spindlin-1; Chromatin reader that specifically recognizes and binds histone H3 both trimethylated at 'Lys-4' and asymmetrically dimethylated at 'Arg-8' (H3K4me3 and H3R8me2a) and acts as an activator of Wnt signaling pathway downstream of PRMT2. In case of cancer, promotes cell cancer proliferation via activation of the Wnt signaling pathway. Overexpression induces metaphase arrest and chromosoma…	CASC3	Protein CASC3; Required for pre-mRNA splicing as component of the spliceosome. Core component of the splicing-dependent multiprotein exon junction complex (EJC) deposited at splice junctions on mRNAs. The EJC is a dynamic structure consisting of core proteins and several peripheral nuclear and cytoplasmic associated factors that join the complex only transiently either during EJC assembly or duri…	RFX5	DNA-binding protein RFX5; Activates transcription from class II MHC promoters. Recognizes X-boxes. Mediates cooperative binding between RFX and NF-Y. RFX binds the X1 box of MHC-II promoters; Belongs to the RFX family.	OSBPL8	Oxysterol-binding protein-related protein 8; Lipid transporter involved in lipid countertransport between the endoplasmic reticulum and the plasma membrane: specifically exchanges phosphatidylserine with phosphatidylinositol 4-phosphate (PI4P), delivering phosphatidylserine to the plasma membrane in exchange for PI4P, which is degraded by the SAC1/SACM1L phosphatase in the endoplasmic reticulum. …
CSNK1A1	Casein kinase I isoform alpha; Casein kinases are operationally defined by their preferential utilization of acidic proteins such as caseins as substrates. It can phosphorylate a large number of proteins. Participates in Wnt signaling. Phosphorylates CTNNB1 at 'Ser-45'. May phosphorylate PER1 and PER2. May play a role in segregating chromosomes during mitosis. May play a role in keratin cytoskele…	WASF1	Wiskott-Aldrich syndrome protein family member 1; Downstream effector molecule involved in the transmission of signals from tyrosine kinase receptors and small GTPases to the actin cytoskeleton. Promotes formation of actin filaments. Part of the WAVE complex that regulates lamellipodia formation. The WAVE complex regulates actin filament reorganization via its interaction with the Arp2/3 complex …	ENOPH1	Enolase-phosphatase E1; Bifunctional enzyme that catalyzes the enolization of 2,3- diketo-5-methylthiopentyl-1-phosphate (DK-MTP-1-P) into the intermediate 2-hydroxy-3-keto-5-methylthiopentenyl-1-phosphate (HK- MTPenyl-1-P), which is then dephosphorylated to form the acireductone 1,2-dihydroxy-3-keto-5-methylthiopentene (DHK-MTPene).	ING4	Inhibitor of growth protein 4; Component of the HBO1 complex which has a histone H4-specific acetyltransferase activity, a reduced activity toward histone H3 and is responsible for the bulk of histone H4 acetylation in vivo. Through chromatin acetylation it may function in DNA replication. May inhibit tumor progression by modulating the transcriptional output of signaling pathways which regulate …	RBM15	RNA-binding protein 15; RNA-binding protein that acts as a key regulator of N6- methyladenosine (m6A) methylation of RNAs, thereby regulating different processes, such as hematopoietic cell homeostasis, alternative splicing of mRNAs and X chromosome inactivation mediated by Xist RNA. Associated component of the WMM complex, a complex that mediates N6-methyladenosine (m6A) methylation of RNAs, a m…
ELP1	Elongator complex protein 1; Component of the RNA polymerase II elongator complex, a multiprotein complex associated with the RNA polymerase II (Pol II) holoenzyme, and which is involved in transcriptional elongation. The elongator complex catalyzes formation of carboxymethyluridine in the wobble base at position 34 in tRNAs. Involved in neurogenesis (By similarity). Regulates the migration and b…	CEP85	Centrosomal protein of 85 kDa; Acts as a negative regulator of NEK2 to maintain the centrosome integrity in interphase. Suppresses centrosome disjunction by inhibiting NEK2 kinase activity. Belongs to the CEP85 family.	DXO	Decapping and exoribonuclease protein; Ribonuclease that specifically degrades pre-mRNAs with a defective 5' end cap and is part of a pre-mRNA capping quality control. Has decapping, pyrophosphohydrolase and 5'-3' exonuclease activities. Has decapping activity toward incomplete 5' end cap mRNAs such as unmethylated 5' end-capped RNA to release GpppN and 5' end monophosphate RNA. The 5' end monoph…	PSMC5	26S proteasome regulatory subunit 8; Component of the 26S proteasome, a multiprotein complex involved in the ATP-dependent degradation of ubiquitinated proteins. This complex plays a key role in the maintenance of protein homeostasis by removing misfolded or damaged proteins, which could impair cellular functions, and by removing proteins whose functions are no longer required. Therefore, the pro…	CKB	Creatine kinase B-type; Reversibly catalyzes the transfer of phosphate between ATP and various phosphogens (e.g. creatine phosphate). Creatine kinase isoenzymes play a central role in energy transduction in tissues with large, fluctuating energy demands, such as skeletal muscle, heart, brain and spermatozoa.
GLRX3	Glutaredoxin-3; Together with BOLA2, acts as a cytosolic iron-sulfur (Fe-S) cluster assembly factor that facilitates [2Fe-2S] cluster insertion into a subset of cytosolic proteins. Acts as a critical negative regulator of cardiac hypertrophy and a positive inotropic regulator (By similarity). Required for hemoglobin maturation. Does not possess any thyoredoxin activity since it lacks the conserve…	IFRD1	Interferon-related developmental regulator 1; Could play a role in regulating gene activity in the proliferative and/or differentiative pathways induced by NGF. May be an autocrine factor that attenuates or amplifies the initial ligand- induced signal (By similarity); Belongs to the IFRD family.	RPS15A	40S ribosomal protein S15a; Structural component of the ribosome. Required for proper erythropoiesis.	SIPA1L1	Signal-induced proliferation-associated 1-like protein 1; Stimulates the GTPase activity of RAP2A. Promotes reorganization of the actin cytoskeleton and recruits DLG4 to F-actin. Contributes to the regulation of dendritic spine morphogenesis (By similarity).	DAP	Death-associated protein 1; Negative regulator of autophagy. Involved in mediating interferon-gamma-induced cell death.
DVL2	Segment polarity protein dishevelled homolog DVL-2; Plays a role in the signal transduction pathways mediated by multiple Wnt genes. Participates both in canonical and non-canonical Wnt signaling by binding to the cytoplasmic C-terminus of frizzled family members and transducing the Wnt signal to down-stream effectors. Promotes internalization and degradation of frizzled proteins upon Wnt signali…	PHF21A	PHD finger protein 21A; Component of the BHC complex, a corepressor complex that represses transcription of neuron-specific genes in non-neuronal cells. The BHC complex is recruited at RE1/NRSE sites by REST and acts by deacetylating and demethylating specific sites on histones, thereby acting as a chromatin modifier. In the BHC complex, it may act as a scaffold. Inhibits KDM1A-mediated demethyla…	YBX1	Y-box-binding protein 1; DNA- and RNA-binding protein involved in various processes, such as translational repression, RNA stabilization, mRNA splicing, DNA repair and transcription regulation. Predominantly acts as a RNA-binding protein: binds preferentially to the 5'-[CU]CUGCG-3' RNA motif and specifically recognizes mRNA transcripts modified by C5-methylcytosine (m5C). Promotes mRNA stabilizat…	TTK	Dual specificity protein kinase TTK; Phosphorylates proteins on serine, threonine, and tyrosine. Probably associated with cell proliferation. Essential for chromosome alignment by enhancing AURKB activity (via direct CDCA8 phosphorylation) at the centromere, and for the mitotic checkpoint.	ZDHHC9	Palmitoyltransferase ZDHHC9; The ZDHHC9-GOLGA7 complex is a palmitoyltransferase specific for HRAS and NRAS.
HDAC1	Histone deacetylase 1; Responsible for the deacetylation of lysine residues on the N-terminal part of the core histones (H2A, H2B, H3 and H4). Histone deacetylation gives a tag for epigenetic repression and plays an important role in transcriptional regulation, cell cycle progression and developmental events. Histone deacetylases act via the formation of large multiprotein complexes. Deacetylates…	MARCHF7	E3 ubiquitin-protein ligase MARCHF7; E3 ubiquitin-protein ligase which may specifically enhance the E2 activity of HIP2. E3 ubiquitin ligases accept ubiquitin from an E2 ubiquitin-conjugating enzyme in the form of a thioester and then directly transfer the ubiquitin to targeted substrates. May be involved in T-cell proliferation by regulating LIF secretion (By similarity). May play a role in lyso…	CHTOP	Chromatin target of PRMT1 protein; Plays an important role in the ligand-dependent activation of estrogen receptor target genes. May play a role in the silencing of fetal globin genes. Recruits the 5FMC complex to ZNF148, leading to desumoylation of ZNF148 and subsequent transactivation of ZNF148 target genes (By similarity). Plays an important role in the tumorigenicity of glioblastoma cells. Bi…	SLC37A3	Sugar phosphate exchanger 3; Solute carrier family 37 member 3.	SEMA3F	Semaphorin-3F; May play a role in cell motility and cell adhesion.
LMNB1	Lamin-B1; Lamins are components of the nuclear lamina, a fibrous layer on the nucleoplasmic side of the inner nuclear membrane, which is thought to provide a framework for the nuclear envelope and may also interact with chromatin.	ESCO2	N-acetyltransferase ESCO2; Acetyltransferase required for the establishment of sister chromatid cohesion. Couples the processes of cohesion and DNA replication to ensure that only sister chromatids become paired together. In contrast to the structural cohesins, the deposition and establishment factors are required only during the S phase. Acetylates the cohesin component SMC3.	SGF29	SAGA-associated factor 29; Chromatin reader component of some histone acetyltransferase (HAT) SAGA-type complexes like the TFTC-HAT, ATAC or STAGA complexes. SGF29 specifically recognizes and binds methylated 'Lys-4' of histone H3 (H3K4me), with a preference for trimethylated form (H3K4me3). In the SAGA-type complexes, SGF29 is required to recruit complexes to H3K4me. Involved in the response to …	SNRPF	Small nuclear ribonucleoprotein F; Plays role in pre-mRNA splicing as core component of the SMN- Sm complex that mediates spliceosomal snRNP assembly and as component of the spliceosomal U1, U2, U4 and U5 small nuclear ribonucleoproteins (snRNPs), the building blocks of the spliceosome. Component of both the pre-catalytic spliceosome B complex and activated spliceosome C complexes. Is also a comp…	SH3GLB1	Endophilin-B1; May be required for normal outer mitochondrial membrane dynamics. Required for coatomer-mediated retrograde transport in certain cells (By similarity). May recruit other proteins to membranes with high curvature. May promote membrane fusion. Involved in activation of caspase-dependent apoptosis by promoting BAX/BAK1 activation. Isoform 1 acts proapoptotic in fibroblasts (By similar…
POLR2F	DNA-directed RNA polymerases I, II, and III subunit RPABC2; DNA-dependent RNA polymerases catalyze the transcription of DNA into RNA using the four ribonucleoside triphosphates as substrates. Common component of RNA polymerases I, II, and III which synthesize ribosomal RNA precursors, mRNA precursors and many functional non- coding RNAs, and small RNAs, such as 5S rRNA and tRNAs, respectively. Po…	USP28	Ubiquitin carboxyl-terminal hydrolase 28; Deubiquitinase involved in DNA damage response checkpoint and MYC proto-oncogene stability. Involved in DNA damage induced apoptosis by specifically deubiquitinating proteins of the DNA damage pathway such as CLSPN. Also involved in G2 DNA damage checkpoint, by deubiquitinating CLSPN, and preventing its degradation by the anaphase promoting complex/cyclos…	MARCHF8	Membrane associated ring-CH-type finger 8.	NR6A1	Nuclear receptor subfamily 6 group A member 1; Orphan nuclear receptor. Binds to a response element containing the sequence 5'-TCAAGGTCA-3'. May be involved in the regulation of gene expression in germ cell development during gametogenesis (By similarity).	ARIH2	E3 ubiquitin-protein ligase ARIH2; E3 ubiquitin-protein ligase, which catalyzes ubiquitination of target proteins together with ubiquitin-conjugating enzyme E2 UBE2L3. Acts as an atypical E3 ubiquitin-protein ligase by working together with cullin-5-RING ubiquitin ligase complex (ECS complex, also named CRL5 complex) and initiating ubiquitination of ECS substrates: associates with ECS complex and…
RCOR1	REST corepressor 1; Essential component of the BHC complex, a corepressor complex that represses transcription of neuron-specific genes in non-neuronal cells. The BHC complex is recruited at RE1/NRSE sites by REST and acts by deacetylating and demethylating specific sites on histones, thereby acting as a chromatin modifier. In the BHC complex, it serves as a molecular beacon for the recruitment o…	C8orf33	UPF0488 protein C8orf33; Chromosome 8 open reading frame 33; Belongs to the UPF0488 family.	WRN	Werner syndrome ATP-dependent helicase; Multifunctional enzyme that has both magnesium and ATP- dependent DNA-helicase activity and 3'->5' exonuclease activity towards double-stranded DNA with a 5'-overhang. Has no nuclease activity towards single-stranded DNA or blunt-ended double-stranded DNA. Binds preferentially to DNA substrates containing alternate secondary structures, such as replication …	FNBP1L	Formin-binding protein 1-like; Required to coordinate membrane tubulation with reorganization of the actin cytoskeleton during endocytosis. May bind to lipids such as phosphatidylinositol 4,5-bisphosphate and phosphatidylserine and promote membrane invagination and the formation of tubules. Also promotes CDC42-induced actin polymerization by activating the WASL/N-WASP-WASPIP/WIP complex, the pred…	SETD3	Actin-histidine N-methyltransferase; Protein-histidine N-methyltransferase that specifically mediates methylation of actin at 'His-73'. Histidine methylation of actin is required for smooth muscle contraction of the laboring uterus during delivery. Does not have protein-lysine N- methyltransferase activity and probably only catalyzes histidine methylation of actin.
TOX	Thymocyte selection-associated high mobility group box protein TOX; Transcriptional regulator with a major role in neural stem cell commitment and corticogenesis as well as in lymphoid cell development and lymphoid tissue organogenesis (By similarity). Binds to GC-rich DNA sequences in the proximity of transcription start sites and may alter chromatin structure, modifying access of transcription …	PCYOX1	Prenylcysteine oxidase 1; Involved in the degradation of prenylated proteins. Cleaves the thioether bond of prenyl-L-cysteines, such as farnesylcysteine and geranylgeranylcysteine.	PHC1	Polyhomeotic-like protein 1; Component of a Polycomb group (PcG) multiprotein PRC1-like complex, a complex class required to maintain the transcriptionally repressive state of many genes, including Hox genes, throughout development. PcG PRC1 complex acts via chromatin remodeling and modification of histones; it mediates monoubiquitination of histone H2A 'Lys-119', rendering chromatin heritably ch…	EIF3A	Eukaryotic translation initiation factor 3 subunit A; RNA-binding component of the eukaryotic translation initiation factor 3 (eIF-3) complex, which is required for several steps in the initiation of protein synthesis. The eIF-3 complex associates with the 40S ribosome and facilitates the recruitment of eIF-1, eIF-1A, eIF-2:GTP:methionyl- tRNAi and eIF-5 to form the 43S pre-initiation complex (43…	DDX3X	ATP-dependent RNA helicase DDX3X; Multifunctional ATP-dependent RNA helicase. The ATPase activity can be stimulated by various ribo-and deoxynucleic acids indicative for a relaxed substrate specificity. In vitro can unwind partially double- stranded DNA with a preference for 5'-single-stranded DNA overhangs. Binds RNA G-quadruplex (rG4s) structures, including those located in the 5'-UTR of NRAS m…
KMT2A	Histone-lysine N-methyltransferase 2A; Histone methyltransferase that plays an essential role in early development and hematopoiesis. Catalytic subunit of the MLL1/MLL complex, a multiprotein complex that mediates both methylation of 'Lys- 4' of histone H3 (H3K4me) complex and acetylation of 'Lys-16' of histone H4 (H4K16ac). In the MLL1/MLL complex, it specifically mediates H3K4me, a specific tag…	WASHC2A	WASH complex subunit 2A; Acts at least in part as component of the WASH core complex whose assembly at the surface of endosomes inhibits WASH nucleation- promoting factor (NPF) activity in recruiting and activating the Arp2/3 complex to induce actin polymerization and is involved in the fission of tubules that serve as transport intermediates during endosome sorting. Mediates the recruitment of t…	TMEM52	Transmembrane protein 52.	HDAC6	Histone deacetylase 6; Responsible for the deacetylation of lysine residues on the N-terminal part of the core histones (H2A, H2B, H3 and H4). Histone deacetylation gives a tag for epigenetic repression and plays an important role in transcriptional regulation, cell cycle progression and developmental events. Histone deacetylases act via the formation of large multiprotein complexes. In addition …	TRIOBP	TRIO and F-actin-binding protein; May regulate actin cytoskeletal organization, cell spreading and cell contraction by directly binding and stabilizing filamentous F- actin. The localized formation of TARA and TRIO complexes coordinates the amount of F-actin present in stress fibers. May also serve as a linker protein to recruit proteins required for F-actin formation and turnover.
RBMX	RNA-binding motif protein, X chromosome, N-terminally processed; RNA-binding protein that plays several role in the regulation of pre- and post-transcriptional processes. Implicated in tissue- specific regulation of gene transcription and alternative splicing of several pre-mRNAs. Binds to and stimulates transcription from the tumor suppressor TXNIP gene promoter; may thus be involved in tumor su…	RPL27A	Ribosomal protein L27a; Belongs to the universal ribosomal protein uL15 family.	TENT4B	Terminal nucleotidyltransferase 4B; Terminal nucleotidyltransferase that catalyzes preferentially the transfert of ATP and GTP on RNA 3' poly(A) tail creating a heterogeneous 3' poly(A) tail leading to mRNAs stabilization by protecting mRNAs from active deadenylation. Also functions as a catalytic subunit of a TRAMP-like complex which has a poly(A) RNA polymerase activity and is involved in a pos…	UBAP2L	Ubiquitin-associated protein 2-like; Plays an important role in the activity of long-term repopulating hematopoietic stem cells (LT-HSCs).	TCF7L1	Transcription factor 7-like 1; Participates in the Wnt signaling pathway. Binds to DNA and acts as a repressor in the absence of CTNNB1, and as an activator in its presence. Necessary for the terminal differentiation of epidermal cells, the formation of keratohyalin granules and the development of the barrier function of the epidermis (By similarity). Down-regulates NQO1, leading to increased mit…
TUBGCP3	Gamma-tubulin complex component 3; Gamma-tubulin complex is necessary for microtubule nucleation at the centrosome.	FDX2	Ferredoxin-2, mitochondrial; Essential for heme A and Fe/S protein biosynthesis.	SF3B4	Splicing factor 3B subunit 4; Involved in pre-mRNA splicing as a component of the splicing factor SF3B complex. SF3B complex is required for 'A' complex assembly formed by the stable binding of U2 snRNP to the branchpoint sequence (BPS) in pre-mRNA. Sequence independent binding of SF3A/SF3B complex upstream of the branch site is essential, it may anchor U2 snRNP to the pre-mRNA. May also be invol…	EIF3I	Eukaryotic translation initiation factor 3 subunit I; Component of the eukaryotic translation initiation factor 3 (eIF-3) complex, which is required for several steps in the initiation of protein synthesis. The eIF-3 complex associates with the 40S ribosome and facilitates the recruitment of eIF-1, eIF-1A, eIF-2:GTP:methionyl- tRNAi and eIF-5 to form the 43S pre-initiation complex (43S PIC). The …	TOPORS	E3 ubiquitin-protein ligase Topors; Functions as an E3 ubiquitin-protein ligase and as an E3 SUMO1-protein ligase. Probable tumor suppressor involved in cell growth, cell proliferation and apoptosis that regulates p53/TP53 stability through ubiquitin-dependent degradation. May regulate chromatin modification through sumoylation of several chromatin modification-associated proteins. May be involve…
HEMK1	MTRF1L release factor glutamine methyltransferase; N5-glutamine methyltransferase responsible for the methylation of the glutamine residue in the universally conserved GGQ motif of the mitochondrial translation release factor MTRF1L.	CASD1	N-acetylneuraminate 9-O-acetyltransferase; O-acetyltransferase that catalyzes 9-O-acetylation of sialic acids. Sialic acids are sugars at the reducing end of glycoproteins and glycolipids, and are involved in various processes such as cell-cell interactions, host-pathogen recognition. Belongs to the PC-esterase family. CASD1 subfamily.	MYL6	Myosin light polypeptide 6; Regulatory light chain of myosin. Does not bind calcium.	EIF4H	Eukaryotic translation initiation factor 4H; Stimulates the RNA helicase activity of EIF4A in the translation initiation complex. Binds weakly mRNA.	NCOA1	Nuclear receptor coactivator 1; Nuclear receptor coactivator that directly binds nuclear receptors and stimulates the transcriptional activities in a hormone- dependent fashion. Involved in the coactivation of different nuclear receptors, such as for steroids (PGR, GR and ER), retinoids (RXRs), thyroid hormone (TRs) and prostanoids (PPARs). Also involved in coactivation mediated by STAT3, STAT5A,…
ZDHHC5	Palmitoyltransferase ZDHHC5; Palmitoyl acyltransferase for the G-protein coupled receptor SSTR5. Also palmitoylates FLOT2 (By similarity).	RPS11	Ribosomal protein S11; Belongs to the universal ribosomal protein uS17 family.	POLB	DNA polymerase beta; Repair polymerase that plays a key role in base-excision repair. Has 5'-deoxyribose-5-phosphate lyase (dRP lyase) activity that removes the 5' sugar phosphate and also acts as a DNA polymerase that adds one nucleotide to the 3' end of the arising single-nucleotide gap. Conducts 'gap-filling' DNA synthesis in a stepwise distributive fashion rather than in a processive fashion …	ETF1	Eukaryotic peptide chain release factor subunit 1; Directs the termination of nascent peptide synthesis (translation) in response to the termination codons UAA, UAG and UGA. Component of the transient SURF complex which recruits UPF1 to stalled ribosomes in the context of nonsense-mediated decay (NMD) of mRNAs containing premature stop codons. Required for SHFL-mediated translation termination wh…	SEC24B	Protein transport protein Sec24B; Component of the coat protein complex II (COPII) which promotes the formation of transport vesicles from the endoplasmic reticulum (ER). The coat has two main functions, the physical deformation of the endoplasmic reticulum membrane into vesicles and the selection of cargo molecules for their transport to the Golgi complex. Plays a central role in cargo selection…
JPT1	Jupiter microtubule associated homolog 1, N-terminally processed; Modulates negatively AKT-mediated GSK3B signaling. Induces CTNNB1 'Ser-33' phosphorylation and degradation through the suppression of the inhibitory 'Ser-9' phosphorylation of GSK3B, which represses the function of the APC:CTNNB1:GSK3B complex and the interaction with CDH1/E-cadherin in adherent junctions. Plays a role in the regul…	EIF4G1	Eukaryotic translation initiation factor 4 gamma 1; Component of the protein complex eIF4F, which is involved in the recognition of the mRNA cap, ATP-dependent unwinding of 5'-terminal secondary structure and recruitment of mRNA to the ribosome; Belongs to the eukaryotic initiation factor 4G family.	TMPO	Lamina-associated polypeptide 2, isoform alpha; May be involved in the structural organization of the nucleus and in the post-mitotic nuclear assembly. Plays an important role, together with LMNA, in the nuclear anchorage of RB1.	CPD	Carboxypeptidase D.	DPAGT1	UDP-N-acetylglucosamine--dolichyl-phosphate N-acetylglucosaminephosphotransferase; Catalyzes the initial step of dolichol-linked oligosaccharide biosynthesis in N-linked protein glycosylation pathway: transfers GlcNAc-1-P from UDP-GlcNAc onto the carrier lipid dolichyl phosphate (P-dolichol), yielding GlcNAc-P-P-dolichol.
GLT8D1	Glycosyltransferase 8 domain containing 1; Belongs to the glycosyltransferase 8 family.	CHAMP1	Chromosome alignment-maintaining phosphoprotein 1; Required for proper alignment of chromosomes at metaphase and their accurate segregation during mitosis. Involved in the maintenance of spindle microtubules attachment to the kinetochore during sister chromatid biorientation. May recruit CENPE and CENPF to the kinetochore.	AIMP1	Aminoacyl tRNA synthase complex-interacting multifunctional protein 1; Non-catalytic component of the multisynthase complex. Stimulates the catalytic activity of cytoplasmic arginyl-tRNA synthase. Binds tRNA. Possesses inflammatory cytokine activity. Negatively regulates TGF-beta signaling through stabilization of SMURF2 by binding to SMURF2 and inhibiting its SMAD7- mediated degradation (By simi…	CLK1	Dual specificity protein kinase CLK1; Dual specificity kinase acting on both serine/threonine and tyrosine-containing substrates. Phosphorylates serine- and arginine- rich (SR) proteins of the spliceosomal complex and may be a constituent of a network of regulatory mechanisms that enable SR proteins to control RNA splicing. Phosphorylates: SRSF1, SRSF3 and PTPN1. Regulates the alternative splicin…	BSG	Basigin; Plays an important role in targeting the monocarboxylate transporters SLC16A1, SLC16A3, SLC16A8, SLC16A11 and SLC16A12 to the plasma membrane. Plays pivotal roles in spermatogenesis, embryo implantation, neural network formation and tumor progression. Stimulates adjacent fibroblasts to produce matrix metalloproteinases (MMPS). Seems to be a receptor for oligomannosidic glycans. In vitro,…
PRRC2B	Protein PRRC2B; Proline rich coiled-coil 2B.	RGS12	Regulator of G-protein signaling 12; Regulates G protein-coupled receptor signaling cascades. Inhibits signal transduction by increasing the GTPase activity of G protein alpha subunits, thereby driving them into their inactive GDP- bound form.	HDAC1	Histone deacetylase 1; Responsible for the deacetylation of lysine residues on the N-terminal part of the core histones (H2A, H2B, H3 and H4). Histone deacetylation gives a tag for epigenetic repression and plays an important role in transcriptional regulation, cell cycle progression and developmental events. Histone deacetylases act via the formation of large multiprotein complexes. Deacetylates…	LCMT2	tRNA wybutosine-synthesizing protein 4; Probable S-adenosyl-L-methionine-dependent methyltransferase that acts as a component of the wybutosine biosynthesis pathway. Wybutosine is a hyper modified guanosine with a tricyclic base found at the 3'-position adjacent to the anticodon of eukaryotic phenylalanine tRNA (By similarity). May methylate the carboxyl group of leucine residues to form alpha-le…	WDR77	Methylosome protein 50; Non-catalytic component of the methylosome complex, composed of PRMT5, WDR77 and CLNS1A, which modifies specific arginines to dimethylarginines in several spliceosomal Sm proteins and histones. This modification targets Sm proteins to the survival of motor neurons (SMN) complex for assembly into small nuclear ribonucleoprotein core particles. Might play a role in transcrip…
ZBTB39	Zinc finger and BTB domain-containing protein 39; May be involved in transcriptional regulation; Belongs to the krueppel C2H2-type zinc-finger protein family.	PTP4A3	Protein tyrosine phosphatase type IVA 3; Protein tyrosine phosphatase which stimulates progression from G1 into S phase during mitosis. Enhances cell proliferation, cell motility and invasive activity, and promotes cancer metastasis. May be involved in the progression of cardiac hypertrophy by inhibiting intracellular calcium mobilization in response to angiotensin II.	HNRNPH3	Heterogeneous nuclear ribonucleoprotein H3; Involved in the splicing process and participates in early heat shock-induced splicing arrest. Due to their great structural variations the different isoforms may possess different functions in the splicing reaction.	HTRA1	Serine protease HTRA1; Serine protease with a variety of targets, including extracellular matrix proteins such as fibronectin. HTRA1-generated fibronectin fragments further induce synovial cells to up-regulate MMP1 and MMP3 production. May also degrade proteoglycans, such as aggrecan, decorin and fibromodulin. Through cleavage of proteoglycans, may release soluble FGF-glycosaminoglycan complexes …	PRELID2	PRELI domain containing 2.
ARHGAP32	Rho GTPase-activating protein 32; GTPase-activating protein (GAP) promoting GTP hydrolysis on RHOA, CDC42 and RAC1 small GTPases. May be involved in the differentiation of neuronal cells during the formation of neurite extensions. Involved in NMDA receptor activity-dependent actin reorganization in dendritic spines. May mediate cross-talks between Ras- and Rho-regulated signaling pathways in cell…	NR6A1	Nuclear receptor subfamily 6 group A member 1; Orphan nuclear receptor. Binds to a response element containing the sequence 5'-TCAAGGTCA-3'. May be involved in the regulation of gene expression in germ cell development during gametogenesis (By similarity).	HMGN1	Non-histone chromosomal protein HMG-14; Binds to the inner side of the nucleosomal DNA thus altering the interaction between the DNA and the histone octamer. May be involved in the process which maintains transcribable genes in a unique chromatin conformation. Inhibits the phosphorylation of nucleosomal histones H3 and H2A by RPS6KA5/MSK1 and RPS6KA3/RSK2 (By similarity). Belongs to the HMGN fami…	PSMA5	Proteasome subunit alpha type-5; Component of the 20S core proteasome complex involved in the proteolytic degradation of most intracellular proteins. This complex plays numerous essential roles within the cell by associating with different regulatory particles. Associated with two 19S regulatory particles, forms the 26S proteasome and thus participates in the ATP- dependent degradation of ubiquit…	LARP4	La-related protein 4; RNA binding protein that binds to the poly-A tract of mRNA molecules. Associates with the 40S ribosomal subunit and with polysomes. Plays a role in the regulation of mRNA translation. Plays a role in the regulation of cell morphology and cytoskeletal organization.
[truncated: 1,908 more rows]

## Sheet: Up and Down
Upregulated	Description	Downregulated	Description
UTP4	U3 small nucleolar RNA-associated protein 4 homolog; Ribosome biogenesis factor. Involved in nucleolar processing of pre-18S ribosomal RNA. Involved in small subunit (SSU) pre-rRNA processing at sites A', A0, 1 and 2b. Required for optimal pre- ribosomal RNA transcription by RNA polymerase. May be a transcriptional regulator. Acts as a positive regulator of HIVEP1 which specifically binds to the …	RNF222	Ring finger protein 222.
GAR1	H/ACA ribonucleoprotein complex subunit 1; Required for ribosome biogenesis and telomere maintenance. Part of the H/ACA small nucleolar ribonucleoprotein (H/ACA snoRNP) complex, which catalyzes pseudouridylation of rRNA. This involves the isomerization of uridine such that the ribose is subsequently attached to C5, instead of the normal N1. Each rRNA can contain up to 100 pseudouridine ('psi') re…	ANKRD37	Ankyrin repeat domain 37.
[truncated: 1,019 more rows]

## Sheet: All genes
	baseMean	log2FoldChange	lfcSE	stat	pvalue	padj
LOC108704873	3.84803	-0.319376	1.86897	-0.170883	0.864316	NA
dok1.L	2301.6	0.335287	0.237209	1.41347	0.157519	0.355282
mrps26.L	3455.52	0.0973033	0.141488	0.687713	0.491634	0.703997
dqx1.L	266.056	0.0663852	0.261707	0.253662	0.799757	0.907852
LOC108704874	2.28204	-2.64697	2.47511	-1.06943	0.284874	NA
[truncated: 27,695 more rows]
